# Supplementary material for: Unveiling the Metabolomic Profile of Oily Sensitive Skin: A Non-Invasive Approach
Source: Int J Mol Sci. 2024 Oct 14;25(20):11033. doi: 10.3390/ijms252011033 (PMC11507585; doi:10.3390/ijms252011033)
Supplement: Supplementary file 1 [file ijms-25-11033-s001.zip]

Archive with 4 entries (4 files):
- Figures S1-S6.pdf
- Table S1.xlsx
- Table S2.xlsx
- Table S3.xlsx
