# Supplementary material for: Unveiling the Metabolomic Profile of Oily Sensitive Skin: A Non-Invasive Approach
Source: Int J Mol Sci. 2024 Oct 14;25(20):11033. doi: 10.3390/ijms252011033 (PMC11507585; doi:10.3390/ijms252011033)
Supplement: Supplementary file 1 [file ijms-25-11033-s001.zip › Table S1.xlsx]

## Sheet: Sheet1
Table S1: The putatively annotated metabolites that can be identified out of the 887 metabolites
Mode	Name	HMDB_ID	tax_Kingdom	tax_SuperClass	tax_Class	tax_SubClass	tax_DirectParent	Source
POS	(2E)-3-(3,4-dimethoxyphenyl)prop-2-enoic acid	HMDB0034315	Organic compounds	Phenylpropanoids and polyketides	Cinnamic acids and derivatives	Hydroxycinnamic acids and derivatives	Coumaric acids and derivatives	Food;Biological;Biofluid and excreta;Subcellular;Cell and elements;Nutrient
POS	(R)-(-)-Epinephrine	HMDB0000068	Organic compounds	Benzenoids	Phenols	Benzenediols	Catechols	Endogenous;Biological;Tissue and substructures;Organ and components;Biofluid and excreta;Subcellular;Cell and elements;Biological process;Pharmaceutical industry
NEG	(S)-5-Amino-3-oxohexanoic acid	HMDB0012131	Organic compounds	Organic acids and derivatives	Keto acids and derivatives	Medium-chain keto acids and derivatives	Medium-chain keto acids and derivatives	Endogenous
POS	(S)-beta-Aminoisobutyric Acid	HMDB0002166	Organic compounds	Organic acids and derivatives	Carboxylic acids and derivatives	Amino acids, peptides, and analogues	Beta amino acids and derivatives	Endogenous;Food;Biological;Biological process
POS	1,4-diaminobutane	HMDB0001414	Organic compounds	Organic nitrogen compounds	Organonitrogen compounds	Amines	Monoalkylamines	Endogenous;Food;Biological;Cell and elements;Organ and components;Tissue and substructures;Subcellular;Biofluid and excreta;Biological process;Rna component
NEG	1,5-Anhydro-D-glucitol	HMDB0244228	Organic compounds	Organic oxygen compounds	Organooxygen compounds	Carbohydrates and carbohydrate conjugates	Monosaccharides	-
NEG	10,16-Dihydroxyhexadecanoic acid	HMDB0037798	Organic compounds	Lipids and lipid-like molecules	Fatty Acyls	Fatty acids and conjugates	Long-chain fatty acids	Food;Endogenous;Biological;Biological process;Surfactant;Emulsifier;Nutrient;Energy storage;Energy source;Membrane stabilizer
NEG	10-Hydroxydecanoic acid	HMDB0244272	Organic compounds	Organic acids and derivatives	Hydroxy acids and derivatives	Medium-chain hydroxy acids and derivatives	Medium-chain hydroxy acids and derivatives	-
POS	10-Nitrolinoleate	HMDB0005049	Organic compounds	Lipids and lipid-like molecules	Fatty Acyls	Lineolic acids and derivatives	Lineolic acids and derivatives	Endogenous;Food;Biological;Biofluid and excreta;Cell and elements;Subcellular;Biological process;Surfactant;Emulsifier;Membrane stabilizer;Energy source;Energy storage;Nutrient
NEG	12-Hydroxydodecanoic acid	HMDB0002059	Organic compounds	Organic acids and derivatives	Hydroxy acids and derivatives	Medium-chain hydroxy acids and derivatives	Medium-chain hydroxy acids and derivatives	Endogenous;Food;Cell and elements;Subcellular;Biological process;Surfactant;Emulsifier;Pharmaceutical industry;Membrane stabilizer;Energy source;Energy storage
NEG	13,14-Dihydro-15-keto-PGE2	HMDB0002776	Organic compounds	Lipids and lipid-like molecules	Fatty Acyls	Eicosanoids	Prostaglandins and related compounds	Endogenous;Food;Biological;Biofluid and excreta;Cell and elements;Subcellular;Biological process;Surfactant;Emulsifier;Membrane stabilizer;Energy source;Energy storage;Nutrient;Inflammatory;Modulator
POS	15beta-hydroxycyproterone acetate	HMDB0060708	Organic compounds	Lipids and lipid-like molecules	Steroids and steroid derivatives	Pregnane steroids	Gluco/mineralocorticoids, progestogins and derivatives	Endogenous;Food;Biological;Cell and elements;Tissue and substructures;Organ and components;Subcellular;Biofluid and excreta;Biological process;Drug metabolite;Waste product;Energy storage;Energy source;Membrane stabilizer;Molecular messenger
NEG	15-Methylpalmitate	HMDB0061709	Organic compounds	Lipids and lipid-like molecules	Fatty Acyls	Fatty acids and conjugates	Long-chain fatty acids	Food;Endogenous;Biological;Biofluid and excreta;Subcellular;Biological process;Nutrient;Energy storage;Energy source;Membrane stabilizer
NEG	16-Hydroxyhexadecanoic acid	HMDB0006294	Organic compounds	Lipids and lipid-like molecules	Fatty Acyls	Fatty acids and conjugates	Long-chain fatty acids	Endogenous;Food;Biological;Biofluid and excreta;Subcellular;Cell and elements;Biological process;Surfactant;Emulsifier;Membrane stabilizer;Energy source;Energy storage;Nutrient
NEG	19(R)-Hydroxy-prostaglandin E2	HMDB0001908	Organic compounds	Lipids and lipid-like molecules	Fatty Acyls	Eicosanoids	Prostaglandins and related compounds	Endogenous;Food;Biological;Biofluid and excreta;Cell and elements;Subcellular;Biological process;Surfactant;Emulsifier;Membrane stabilizer;Energy source;Energy storage;Nutrient;Inflammatory;Modulator
POS	1-Hexadecanoyl-2-(9Z-octadecenoyl)-sn-glycero-3-phosphoethanolamine	HMDB0008927	Organic compounds	Lipids and lipid-like molecules	Glycerophospholipids	Glycerophosphoethanolamines	Phosphatidylethanolamines	Endogenous;Food;Biological;System;Biofluid and excreta;Tissue and substructures;Organ and components;Cell and elements;Subcellular;Biological process;Surfactant;Emulsifier;Food and nutrition;Energy source;Membrane stabilizer;Energy storage
POS	1-Hexadecanoyl-2-(9Z-octadecenoyl)-sn-glycero-3-phospho-sn-glycerol	HMDB0010574	Organic compounds	Lipids and lipid-like molecules	Glycerophospholipids	Glycerophosphoglycerols	Phosphatidylglycerols	Endogenous;Food;Biological;Tissue and substructures;Biofluid and excreta;Cell and elements;Subcellular;Biological process;Surfactant;Emulsifier;Food and nutrition;Energy source;Membrane stabilizer;Energy storage
POS	1-Methylguanine	HMDB0003282	Organic compounds	Organoheterocyclic compounds	Imidazopyrimidines	Purines and purine derivatives	6-oxopurines	Endogenous;Food;Biological
POS	1-Methylhistidine	HMDB0000001	Organic compounds	Organic acids and derivatives	Carboxylic acids and derivatives	Amino acids, peptides, and analogues	Histidine and derivatives	Endogenous;Tissue and substructures;Biofluid and excreta;Subcellular;Biological process;Pharmaceutical industry
POS	1-Naphthol	HMDB0012138	Organic compounds	Benzenoids	Naphthalenes	Naphthols and derivatives	Naphthols and derivatives	Endogenous;Food;Synthetic;Environmental;Biological;Subcellular;Biofluid and excreta;Genotoxin;Environmental contaminant
POS	2-(14,15-Epoxyeicosatrienoyl) glycerol	HMDB0013651	Organic compounds	Lipids and lipid-like molecules	Glycerolipids	Monoradylglycerols	2-monoacylglycerols	Endogenous;Food;Biological;Cell and elements;Subcellular;Biological process;Surfactant;Emulsifier;Membrane stabilizer;Energy source;Energy storage
POS	2,4-Diaminobutyric acid	HMDB0002362	Organic compounds	Organic acids and derivatives	Carboxylic acids and derivatives	Amino acids, peptides, and analogues	Alpha amino acids	-
POS	2,4-Dimethylbenzaldehyde	HMDB0032142	Organic compounds	Benzenoids	Benzene and substituted derivatives	Benzoyl derivatives	Benzoyl derivatives	Endogenous;Food;Subcellular;Cell and elements;Food and nutrition
NEG	2,4-Dinitrophenol	HMDB0245462	Organic compounds	Benzenoids	Phenols	Nitrophenols	Dinitrophenols	-
NEG	2,6-Dihydroxypurine	HMDB0000292	Organic compounds	Organoheterocyclic compounds	Imidazopyrimidines	Purines and purine derivatives	Xanthines	Endogenous;Food;Biological;Cell and elements;Tissue and substructures;Organ and components;Biofluid and excreta;Subcellular;Biological process;Pharmaceutical industry;Drug metabolite;Waste product;Metabolite
POS	2,6-Di-tert-butyl-1,4-benzoquinone	HMDB0013817	Organic compounds	Lipids and lipid-like molecules	Prenol lipids	Monoterpenoids	Monocyclic monoterpenoids	Endogenous;Food;Biological;Cell and elements;Subcellular;Biofluid and excreta;Biological process;Nutrient;Energy storage;Energy source;Membrane stabilizer
POS	2,6-Xylidine	HMDB0060677	Organic compounds	Benzenoids	Benzene and substituted derivatives	Xylenes	m-Xylenes	Endogenous;Synthetic;Environmental;Organ and components;Subcellular;Biofluid and excreta;Biological process;Carcinogen;Air pollutant;Environmental contaminant;Drug metabolite;Waste product
NEG	25,26-dihydroxyvitamin D	HMDB0001420	Organic compounds	Lipids and lipid-like molecules	Prenol lipids	Sesquiterpenoids	Sesquiterpenoids	Endogenous;Food;Biological;Cell and elements;Biofluid and excreta;Subcellular;Biological process;Membrane stabilizer;Energy source;Energy storage;Nutrient;Molecular messenger;Surfactant;Emulsifier
POS	2-Anisic acid	HMDB0032604	Organic compounds	Benzenoids	Benzene and substituted derivatives	Benzoic acids and derivatives	O-methoxybenzoic acids and derivatives	Endogenous;Food;Biological;Biofluid and excreta;Subcellular;Cell and elements;Food and nutrition
NEG	2-Arachidonoylglycerol	HMDB0004666	Organic compounds	Lipids and lipid-like molecules	Endocannabinoids	-	Endocannabinoids	Endogenous;Food;Biological;Tissue and substructures;Biofluid and excreta;Cell and elements;Subcellular;Biological process;Emulsifier;Surfactant;Energy source;Membrane stabilizer;Energy storage
POS	2-Hexenoylcarnitine	HMDB0013161	Organic compounds	Lipids and lipid-like molecules	Fatty Acyls	Fatty acid esters	Acyl carnitines	Endogenous;Food;Biological;Biofluid and excreta;Cell and elements;Subcellular;Biological process;Surfactant;Emulsifier;Membrane stabilizer;Energy source;Energy storage;Nutrient
NEG	2-Hydroxycaproic acid	HMDB0001624	Organic compounds	Lipids and lipid-like molecules	Fatty Acyls	Fatty acids and conjugates	Medium-chain fatty acids	Endogenous;Food;Biological;Biological process;Nutrient;Energy storage;Energy source;Membrane stabilizer
POS	2-Hydroxycinnamic acid	HMDB0002641	Organic compounds	Phenylpropanoids and polyketides	Cinnamic acids and derivatives	Hydroxycinnamic acids and derivatives	Hydroxycinnamic acids	Endogenous;Food;Biological;Pharmaceutical industry
NEG	2-Hydroxyvaleric acid	HMDB0001863	Organic compounds	Lipids and lipid-like molecules	Fatty Acyls	Fatty acids and conjugates	Hydroxy fatty acids	Endogenous;Food;Biological;Biological process;Nutrient;Energy storage;Energy source;Membrane stabilizer
NEG	2-ketoglutaric acid	HMDB0000208	Organic compounds	Organic acids and derivatives	Keto acids and derivatives	Gamma-keto acids and derivatives	Gamma-keto acids and derivatives	Endogenous;Food;Biological;Tissue and substructures;Biofluid and excreta;Cell and elements;Subcellular;Biological process;Metabolite;Food and nutrition;Pharmaceutical industry
NEG	2-Ketohexanoic acid	HMDB0001864	Organic compounds	Organic acids and derivatives	Keto acids and derivatives	Medium-chain keto acids and derivatives	Medium-chain keto acids and derivatives	Endogenous
POS	2-Mercaptobenzothiazole	HMDB0030524	Organic compounds	Organoheterocyclic compounds	Benzothiazoles	-	Benzothiazoles	Endogenous;Food;Biological;Subcellular;Cell and elements;Air pollutant;Pharmaceutical industry
POS	2-Octenoylcarnitine	HMDB0013324	Organic compounds	Lipids and lipid-like molecules	Fatty Acyls	Fatty acid esters	Acyl carnitines	Endogenous;Food;Biological;Biofluid and excreta;Cell and elements;Subcellular;Biological process;Surfactant;Emulsifier;Membrane stabilizer;Energy source;Energy storage;Nutrient
POS	2-Oxindole	HMDB0244886	Organic compounds	Organoheterocyclic compounds	Indoles and derivatives	Hydroxyindoles	Hydroxyindoles	-
NEG	2-Oxobutanoate	HMDB0000005	Organic compounds	Organic acids and derivatives	Keto acids and derivatives	Short-chain keto acids and derivatives	Short-chain keto acids and derivatives	Endogenous;Food;Biological;Biofluid and excreta;Subcellular;Biological process;Pharmaceutical industry
POS	3-(3,4,5-trimethoxyphenyl)propanoic acid	HMDB0030254	Organic compounds	Phenylpropanoids and polyketides	Phenylpropanoic acids	-	Phenylpropanoic acids	Endogenous;Food;Biological;Biofluid and excreta;Subcellular;Cell and elements
POS	3-(3,4-dihydroxyphenyl)propanoic acid	HMDB0000423	Organic compounds	Phenylpropanoids and polyketides	Phenylpropanoic acids	-	Phenylpropanoic acids	Food;Biological;Subcellular;Biofluid and excreta
POS	3-(4-hydroxy-3-methoxyphenyl)propanoic acid	HMDB0062121	Organic compounds	Phenylpropanoids and polyketides	Phenylpropanoic acids	-	Phenylpropanoic acids	Biological;Biofluid and excreta
POS	3, 5-Tetradecadiencarnitine	HMDB0013331	Organic compounds	Lipids and lipid-like molecules	Fatty Acyls	Fatty acid esters	Acyl carnitines	Endogenous;Food;Biological;Biofluid and excreta;Cell and elements;Subcellular;Biological process;Surfactant;Emulsifier;Membrane stabilizer;Energy source;Energy storage;Nutrient
NEG	3,4-Dihydroxyphenylpropionic acid	HMDB0000423	Organic compounds	Phenylpropanoids and polyketides	Phenylpropanoic acids	-	Phenylpropanoic acids	Food;Biological;Subcellular;Biofluid and excreta
NEG	3-Amino-3-(4-hydroxyphenyl)propanoic acid	HMDB0003831	Organic compounds	Organic acids and derivatives	Carboxylic acids and derivatives	Amino acids, peptides, and analogues	Beta amino acids and derivatives	Endogenous
POS	3-Aminobutanoic acid	HMDB0031654	Organic compounds	Organic acids and derivatives	Carboxylic acids and derivatives	Amino acids, peptides, and analogues	Beta amino acids and derivatives	Endogenous;Food;Biological;Biofluid and excreta;Subcellular;Cell and elements
POS	3-dehydrocholic acid	HMDB0304121	Organic compounds	Lipids and lipid-like molecules	Steroids and steroid derivatives	Bile acids, alcohols and derivatives	Dihydroxy bile acids, alcohols and derivatives	-
POS	3-Hydroxy-11Z-octadecenoylcarnitine	HMDB0013339	Organic compounds	Lipids and lipid-like molecules	Fatty Acyls	Fatty acid esters	Acyl carnitines	Endogenous
NEG	3-Hydroxy-3-methylglutaric acid	HMDB0000355	Organic compounds	Lipids and lipid-like molecules	Fatty Acyls	Fatty acids and conjugates	Hydroxy fatty acids	Endogenous;Food;Biological;Tissue and substructures;Subcellular;Biofluid and excreta;Biological process;Acidogen;Metabotoxin;Nutrient;Energy storage;Energy source;Membrane stabilizer;Pharmaceutical industry
POS	3-hydroxy-3-methylpentanedioic acid	HMDB0000355	Organic compounds	Lipids and lipid-like molecules	Fatty Acyls	Fatty acids and conjugates	Hydroxy fatty acids	Endogenous;Food;Biological;Tissue and substructures;Subcellular;Biofluid and excreta;Biological process;Acidogen;Metabotoxin;Nutrient;Energy storage;Energy source;Membrane stabilizer;Pharmaceutical industry
POS	3-Hydroxy-9-hexadecenoylcarnitine	HMDB0013333	Organic compounds	Lipids and lipid-like molecules	Fatty Acyls	Fatty acid esters	Acyl carnitines	Endogenous
NEG	3-Hydroxybenzoic acid	HMDB0002466	Organic compounds	Benzenoids	Benzene and substituted derivatives	Benzoic acids and derivatives	Hydroxybenzoic acid derivatives	Food;Biological
NEG	3-Hydroxybutyric acid	HMDB0000011	Organic compounds	Organic acids and derivatives	Hydroxy acids and derivatives	Beta hydroxy acids and derivatives	Beta hydroxy acids and derivatives	Endogenous;Biological;Tissue and substructures;Organ and components;Biofluid and excreta;Subcellular;Cell and elements;Biological process
POS	3-Hydroxy-cis-5-tetradecenoylcarnitine	HMDB0013330	Organic compounds	Lipids and lipid-like molecules	Fatty Acyls	Fatty acid esters	Acyl carnitines	Endogenous
NEG	3-Hydroxydecanoic acid	HMDB0010725	Organic compounds	Organic acids and derivatives	Hydroxy acids and derivatives	Medium-chain hydroxy acids and derivatives	Medium-chain hydroxy acids and derivatives	Endogenous;Subcellular;Biological process
POS	3-Hydroxyhexadecadienoylcarnitine	HMDB0013335	Organic compounds	Lipids and lipid-like molecules	Fatty Acyls	Fatty acid esters	Acyl carnitines	Endogenous
POS	3-Hydroxyhexadecanoylcarnitine	HMDB0013336	Organic compounds	Lipids and lipid-like molecules	Fatty Acyls	Fatty acid esters	Acyl carnitines	Endogenous
NEG	3-Hydroxyvalproic acid	HMDB0013899	Organic compounds	Lipids and lipid-like molecules	Fatty Acyls	Fatty acids and conjugates	Hydroxy fatty acids	Endogenous;Food;Subcellular;Organ and components;Biofluid and excreta;Cell and elements;Biological process;Pharmaceutical industry;Drug metabolite;Waste product;Nutrient;Energy storage;Energy source;Membrane stabilizer
POS	3-Indoleacrylic acid	HMDB0000734	Organic compounds	Organoheterocyclic compounds	Indoles and derivatives	Indoles	Indoles	Endogenous;Food;Biological
POS	3-Ketosphingosine	HMDB0245914	Organic compounds	Organic oxygen compounds	Organooxygen compounds	Carbonyl compounds	b'-hydroxy-alpha,beta-unsaturated ketones	-
POS	3-Methoxybenzaldehyde	HMDB0031459	Organic compounds	Benzenoids	Benzene and substituted derivatives	Benzoyl derivatives	Benzoyl derivatives	Endogenous;Food;Biological;Subcellular;Cell and elements
POS	3-Methylglutarylcarnitine	HMDB0000552	Organic compounds	Lipids and lipid-like molecules	Fatty Acyls	Fatty acid esters	Acyl carnitines	Endogenous;Food;Biological;Biofluid and excreta;Subcellular;Cell and elements;Biological process;Surfactant;Emulsifier;Membrane stabilizer;Energy source;Energy storage;Nutrient
POS	3-methylhistidine	HMDB0000479	Organic compounds	Organic acids and derivatives	Carboxylic acids and derivatives	Amino acids, peptides, and analogues	Histidine and derivatives	Endogenous;Organ and components;Tissue and substructures;Biofluid and excreta;Subcellular;Biological process
NEG	3-Oxododecanoic acid	HMDB0010727	Organic compounds	Organic acids and derivatives	Keto acids and derivatives	Medium-chain keto acids and derivatives	Medium-chain keto acids and derivatives	Endogenous;Food;Cell and elements;Subcellular;Biological process;Surfactant;Emulsifier;Membrane stabilizer;Energy source;Energy storage
NEG	3-Oxovalproic acid	HMDB0060685	Organic compounds	Organic acids and derivatives	Keto acids and derivatives	Short-chain keto acids and derivatives	Short-chain keto acids and derivatives	Endogenous;Organ and components;Subcellular;Biofluid and excreta;Biological process;Drug metabolite;Waste product
NEG	3-Phenyllactic acid	HMDB0000779	Organic compounds	Phenylpropanoids and polyketides	Phenylpropanoic acids	-	Phenylpropanoic acids	Endogenous;Biological
NEG	3-Phosphoglyceric acid	HMDB0000807	Organic compounds	Organic oxygen compounds	Organooxygen compounds	Carbohydrates and carbohydrate conjugates	Sugar acids and derivatives	Endogenous;Tissue and substructures;Organ and components;Biofluid and excreta;Subcellular;Biological process
POS	4,5-Dicaffeoylquinic acid	HMDB0304637	Organic compounds	Organic oxygen compounds	Organooxygen compounds	Alcohols and polyols	Quinic acids and derivatives	-
NEG	4-aminohippuric acid	HMDB0001867	Organic compounds	Benzenoids	Benzene and substituted derivatives	Benzoic acids and derivatives	Hippuric acids	Endogenous;Organ and components;Subcellular;Biofluid and excreta;Pharmaceutical industry
POS	4-Anilino-4-oxobutanoic acid	HMDB0060758	Organic compounds	Benzenoids	Benzene and substituted derivatives	Anilides	Anilides	Endogenous;Organ and components;Subcellular;Biofluid and excreta;Drug metabolite;Waste product
POS	4-Guanidinobutanoic acid	HMDB0003464	Organic compounds	Organic acids and derivatives	Carboxylic acids and derivatives	Amino acids, peptides, and analogues	Gamma amino acids and derivatives	Endogenous;Food;Biological;Tissue and substructures;Organ and components;Subcellular;Biofluid and excreta
POS	4-Hydroxybenzoic acid	HMDB0000500	Organic compounds	Benzenoids	Benzene and substituted derivatives	Benzoic acids and derivatives	Hydroxybenzoic acid derivatives	Endogenous;Food;Biological;Biofluid and excreta;Subcellular;Biological process;Cosmetic;Drug;Pharmaceutical industry
NEG	4-Hydroxyproline	HMDB0000725	Organic compounds	Organic acids and derivatives	Carboxylic acids and derivatives	Amino acids, peptides, and analogues	Proline and derivatives	Endogenous;Food;Synthetic;Biological;Cell and elements;Organ and components;Tissue and substructures;Biofluid and excreta;Subcellular;Biological process;Metabolite;Nutrient;Food and nutrition;Personal care products;Pharmaceutical industry
POS	4-Methoxyacetophenone	HMDB0032570	Organic compounds	Organic oxygen compounds	Organooxygen compounds	Carbonyl compounds	Alkyl-phenylketones	Endogenous;Food;Biological;Subcellular;Cell and elements;Food and nutrition
POS	4-Methoxycinnamaldehyde	HMDB0032611	Organic compounds	Phenylpropanoids and polyketides	Cinnamaldehydes	-	Cinnamaldehydes	Endogenous;Food;Biological;Subcellular;Cell and elements;Food and nutrition
NEG	4-Pyridoxic acid	HMDB0000017	Organic compounds	Organoheterocyclic compounds	Pyridines and derivatives	Pyridinecarboxylic acids and derivatives	Pyridinecarboxylic acids	Endogenous;Tissue and substructures;Organ and components;Biofluid and excreta;Subcellular;Cell and elements;Biological process
NEG	5beta-Androstane-3,17-dione	HMDB0003769	Organic compounds	Lipids and lipid-like molecules	Steroids and steroid derivatives	Androstane steroids	Androgens and derivatives	Endogenous;Food;Biological;Cell and elements;Tissue and substructures;Biofluid and excreta;Subcellular;Biological process;Membrane stabilizer;Energy source;Energy storage;Molecular messenger;Surfactant;Emulsifier;Pharmaceutical industry
POS	5-Hydroxyindole-3-acetic acid	HMDB0000763	Organic compounds	Organoheterocyclic compounds	Indoles and derivatives	Indolyl carboxylic acids and derivatives	Indole-3-acetic acid derivatives	Endogenous;Food;Biological;Cell and elements;Organ and components;Biofluid and excreta;Subcellular;Biological process
POS	5-Hydroxyindoleacetic acid	HMDB0000763	Organic compounds	Organoheterocyclic compounds	Indoles and derivatives	Indolyl carboxylic acids and derivatives	Indole-3-acetic acid derivatives	Endogenous;Food;Biological;Cell and elements;Organ and components;Biofluid and excreta;Subcellular;Biological process
POS	5-Hydroxytryptophan	HMDB0000472	Organic compounds	Organoheterocyclic compounds	Indoles and derivatives	Tryptamines and derivatives	Serotonins	Endogenous;Food;Biological;Organ and components;Biofluid and excreta;Subcellular;Biological process;Neurotoxin;Metabotoxin;Drug;Pharmaceutical industry
POS	6-Aminonicotinamide	HMDB0247034	Organic compounds	Organoheterocyclic compounds	Pyridines and derivatives	Pyridinecarboxylic acids and derivatives	Nicotinamides	-
NEG	6-Hydroxyhexanoic acid	HMDB0012843	Organic compounds	Organic acids and derivatives	Hydroxy acids and derivatives	Medium-chain hydroxy acids and derivatives	Medium-chain hydroxy acids and derivatives	Endogenous
POS	6-Hydroxynicotinic acid	HMDB0002658	Organic compounds	Organoheterocyclic compounds	Pyridines and derivatives	Pyridinecarboxylic acids and derivatives	Pyridinecarboxylic acids	Endogenous;Biological;Biological process
POS	6-Methylquinoline	HMDB0033115	Organic compounds	Organoheterocyclic compounds	Quinolines and derivatives	-	Quinolines and derivatives	Food;Biological;Food and nutrition;Nutrient
POS	7-dehydrocholesterol	HMDB0000032	Organic compounds	Lipids and lipid-like molecules	Steroids and steroid derivatives	Cholestane steroids	Cholesterols and derivatives	Endogenous;Food;Biological;Tissue and substructures;Organ and components;Cell and elements;Biofluid and excreta;Subcellular;Biological process;Membrane stabilizer;Energy source;Energy storage;Inflammatory;Molecular messenger;Surfactant;Emulsifier
NEG	7-Ketocholesterol	HMDB0000501	Organic compounds	Lipids and lipid-like molecules	Steroids and steroid derivatives	Cholestane steroids	Cholesterols and derivatives	Endogenous;Food;Biological;Cell and elements;Tissue and substructures;Subcellular;Biofluid and excreta;Biological process;Membrane stabilizer;Energy source;Energy storage;Inflammatory;Molecular messenger;Surfactant;Emulsifier
POS	7-Ketolithocholic acid	HMDB0000467	Organic compounds	Lipids and lipid-like molecules	Steroids and steroid derivatives	Bile acids, alcohols and derivatives	Monohydroxy bile acids, alcohols and derivatives	Endogenous;Food;Biological;Cell and elements;Tissue and substructures;Subcellular;Biofluid and excreta;Organ and components;Biological process;Surfactant;Emulsifier;Membrane stabilizer;Energy source;Energy storage;Molecular messenger
NEG	7-Methylxanthine	HMDB0001991	Organic compounds	Organoheterocyclic compounds	Imidazopyrimidines	Purines and purine derivatives	Xanthines	Endogenous;Food;Biological;Organ and components;Subcellular;Biofluid and excreta;Biological process;Drug metabolite;Waste product
NEG	8,11,14-Eicosatrienoic acid	HMDB0002925	Organic compounds	Lipids and lipid-like molecules	Fatty Acyls	Fatty acids and conjugates	Long-chain fatty acids	Endogenous;Food;Tissue and substructures;Biofluid and excreta;Subcellular;Cell and elements;Biological process;Surfactant;Emulsifier;Pharmaceutical industry;Membrane stabilizer;Energy source;Energy storage;Nutrient
NEG	8-Amino-7-oxononanoate	HMDB0240687	Organic compounds	Lipids and lipid-like molecules	Fatty Acyls	Fatty acids and conjugates	Medium-chain fatty acids	-
NEG	8Z,11Z,14Z-Eicosatrienoic acid	HMDB0002925	Organic compounds	Lipids and lipid-like molecules	Fatty Acyls	Fatty acids and conjugates	Long-chain fatty acids	Endogenous;Food;Tissue and substructures;Biofluid and excreta;Subcellular;Cell and elements;Biological process;Surfactant;Emulsifier;Pharmaceutical industry;Membrane stabilizer;Energy source;Energy storage;Nutrient
POS	9,12-Hexadecadienoylcarnitine	HMDB0013334	Organic compounds	Lipids and lipid-like molecules	Fatty Acyls	Fatty acid esters	Acyl carnitines	Endogenous;Food;Biological;Biofluid and excreta;Cell and elements;Subcellular;Biological process;Surfactant;Emulsifier;Membrane stabilizer;Energy source;Energy storage;Nutrient
POS	9-Decenoylcarnitine	HMDB0013205	Organic compounds	Lipids and lipid-like molecules	Fatty Acyls	Fatty acid esters	Acyl carnitines	Endogenous;Food;Biological;Biofluid and excreta;Cell and elements;Subcellular;Biological process;Surfactant;Emulsifier;Membrane stabilizer;Energy source;Energy storage;Nutrient
NEG	9-hexadecenoic acid	HMDB0247596	Organic compounds	Lipids and lipid-like molecules	Fatty Acyls	Fatty acids and conjugates	Long-chain fatty acids	-
POS	9-Hexadecenoylcarnitine	HMDB0013207	Organic compounds	Lipids and lipid-like molecules	Fatty Acyls	Fatty acid esters	Acyl carnitines	Endogenous;Food;Biological;Tissue and substructures;Biofluid and excreta;Cell and elements;Subcellular;Biological process;Surfactant;Emulsifier;Membrane stabilizer;Energy source;Energy storage;Nutrient
POS	9-Hpode	HMDB0242602	Organic compounds	Lipids and lipid-like molecules	Fatty Acyls	Lineolic acids and derivatives	Lineolic acids and derivatives	-
POS	9-Oxo-ODE	HMDB0004669	Organic compounds	Lipids and lipid-like molecules	Fatty Acyls	Lineolic acids and derivatives	Lineolic acids and derivatives	Endogenous;Food;Biological;Biofluid and excreta;Cell and elements;Subcellular;Biological process;Surfactant;Emulsifier;Membrane stabilizer;Energy source;Energy storage;Nutrient
NEG	Abscisate	HMDB0243505	Organic compounds	Lipids and lipid-like molecules	Prenol lipids	Sesquiterpenoids	Abscisic acids and derivatives	-
NEG	Abscisic acid	HMDB0036093	Organic compounds	Lipids and lipid-like molecules	Prenol lipids	Sesquiterpenoids	Abscisic acids and derivatives	Endogenous;Food;Biological;Biological process;Surfactant;Emulsifier;Nutrient;Energy storage;Energy source;Membrane stabilizer
POS	Acetanilide	HMDB0001250	Organic compounds	Benzenoids	Benzene and substituted derivatives	-	Benzene and substituted derivatives	Endogenous
NEG	acetoacetate	HMDB0304256	Organic compounds	Organic acids and derivatives	Keto acids and derivatives	Short-chain keto acids and derivatives	Short-chain keto acids and derivatives	-
POS	Acetylcholine	HMDB0000895	Organic compounds	Organic nitrogen compounds	Organonitrogen compounds	Quaternary ammonium salts	Acyl cholines	Endogenous;Food;Biological;Organ and components;Tissue and substructures;Biofluid and excreta;Subcellular;Cell and elements;Biological process;Pharmaceutical industry
POS	Acetyl-L-carnitine	HMDB0240773	Organic compounds	Lipids and lipid-like molecules	Fatty Acyls	Fatty acid esters	Acyl carnitines	-
NEG	Aconitic acid	HMDB0247961	Organic compounds	Organic acids and derivatives	Carboxylic acids and derivatives	Tricarboxylic acids and derivatives	Tricarboxylic acids and derivatives	-
POS	Adenine	HMDB0000034	Organic compounds	Organoheterocyclic compounds	Imidazopyrimidines	Purines and purine derivatives	6-aminopurines	Endogenous;Food;Biological;Tissue and substructures;Organ and components;Biofluid and excreta;Subcellular;Cell and elements;Biological process;Metabolite;Pharmaceutical industry
POS	Adenosine	HMDB0000050	Organic compounds	Nucleos(t)ides and analogues	Purine nucleosides	-	Purine nucleosides	Endogenous;Food;Synthetic;Biological;Tissue and substructures;Biofluid and excreta;Cell and elements;Subcellular;Biological process;Immunotoxin;Metabotoxin;Metabolite;Personal care products;Pharmaceutical industry
NEG	Adipic acid	HMDB0000448	Organic compounds	Lipids and lipid-like molecules	Fatty Acyls	Fatty acids and conjugates	Medium-chain fatty acids	Endogenous;Food;Synthetic;Biological;Organ and components;Biofluid and excreta;Subcellular;Biological process;Air pollutant;Drug;Food and nutrition;Personal care products;Drug metabolite;Waste product;Nutrient;Energy storage;Energy source;Membrane stabilizer
NEG	Adonitol	HMDB0000508	Organic compounds	Organic oxygen compounds	Organooxygen compounds	Carbohydrates and carbohydrate conjugates	Sugar alcohols	Endogenous;Tissue and substructures;Organ and components;Biofluid and excreta;Subcellular;Cell and elements
POS	Adrenic acid	HMDB0002226	Organic compounds	Lipids and lipid-like molecules	Fatty Acyls	Fatty acids and conjugates	Very long-chain fatty acids	Endogenous;Food;Biological;Tissue and substructures;Biofluid and excreta;Subcellular;Cell and elements;Biological process;Surfactant;Emulsifier;Membrane stabilizer;Energy source;Energy storage;Nutrient
POS	allantoate	HMDB0001209	Organic compounds	Organic acids and derivatives	Carboxylic acids and derivatives	Amino acids, peptides, and analogues	N-carbamoyl-alpha amino acids	Endogenous;Food;Biological
POS	allopurinol	HMDB0014581	Organic compounds	Organoheterocyclic compounds	Pyrazolopyrimidines	Pyrazolo[3,4-d]pyrimidines	Pyrazolo[3,4-d]pyrimidines	-
POS	All-Trans-13,14-Dihydroretinol	HMDB0011618	Organic compounds	Lipids and lipid-like molecules	Prenol lipids	Retinoids	Retinoids	Endogenous;Food;Biological;Cell and elements;Subcellular;Biological process;Surfactant;Emulsifier;Membrane stabilizer;Energy source;Energy storage;Nutrient
NEG	Alpha-aminoadipic acid	HMDB0302754	Organic compounds	Organic acids and derivatives	Carboxylic acids and derivatives	Amino acids, peptides, and analogues	Alpha amino acids	-
NEG	Alpha-keto-beta-methylvaleric acid	HMDB0000491	Organic compounds	Organic acids and derivatives	Keto acids and derivatives	Short-chain keto acids and derivatives	Short-chain keto acids and derivatives	Endogenous;Food;Biological;Tissue and substructures;Organ and components;Biofluid and excreta;Subcellular;Cell and elements;Biological process;Neurotoxin;Metabotoxin;Acidogen;Food and nutrition;Surfactant;Emulsifier;Essential amino acid;Membrane stabilizer;Energy source;Energy storage
NEG	alpha-Ketoglutaric acid	HMDB0000208	Organic compounds	Organic acids and derivatives	Keto acids and derivatives	Gamma-keto acids and derivatives	Gamma-keto acids and derivatives	Endogenous;Food;Biological;Tissue and substructures;Biofluid and excreta;Cell and elements;Subcellular;Biological process;Metabolite;Food and nutrition;Pharmaceutical industry
POS	Alpha-ketoisocaproic acid	HMDB0000695	Organic compounds	Organic acids and derivatives	Keto acids and derivatives	Short-chain keto acids and derivatives	Short-chain keto acids and derivatives	Endogenous;Food;Biological;Organ and components;Tissue and substructures;Biofluid and excreta;Subcellular;Cell and elements;Biological process;Neurotoxin;Metabotoxin;Metabolite;Membrane stabilizer;Energy source;Energy storage;Food and nutrition;Surfactant;Emulsifier;Pharmaceutical industry
POS	Androstenedione	HMDB0000053	Organic compounds	Lipids and lipid-like molecules	Steroids and steroid derivatives	Androstane steroids	Androgens and derivatives	Endogenous;Food;Tissue and substructures;Cell and elements;Organ and components;Subcellular;Biofluid and excreta;Biological process;Membrane stabilizer;Energy source;Energy storage;Molecular messenger;Surfactant;Emulsifier;Pharmaceutical industry
POS	Androsterone	HMDB0000031	Organic compounds	Lipids and lipid-like molecules	Steroids and steroid derivatives	Androstane steroids	Androgens and derivatives	Endogenous;Food;Biological;Cell and elements;Tissue and substructures;Organ and components;Biofluid and excreta;Subcellular;Biological process;Membrane stabilizer;Energy source;Energy storage;Molecular messenger;Surfactant;Emulsifier
POS	Angiotensin IV	HMDB0001038	Organic compounds	Organic acids and derivatives	Carboxylic acids and derivatives	Amino acids, peptides, and analogues	Oligopeptides	Endogenous
POS	Anthranilic acid	HMDB0001123	Organic compounds	Benzenoids	Benzene and substituted derivatives	Benzoic acids and derivatives	Aminobenzoic acids	Food;Biological;Parenteral;Enteral;Tissue and substructures;Cell and elements;Biofluid and excreta;Subcellular;Biological process;Pharmaceutical industry
NEG	Apiose	HMDB0029941	Organic compounds	Organic oxygen compounds	Organooxygen compounds	Carbohydrates and carbohydrate conjugates	Pentoses	Endogenous;Food;Biological
NEG	Arachidic acid	HMDB0002212	Organic compounds	Lipids and lipid-like molecules	Fatty Acyls	Fatty acids and conjugates	Long-chain fatty acids	Food;Endogenous;Synthetic;Biological;Tissue and substructures;Biofluid and excreta;Subcellular;Cell and elements;Biological process;Personal care products;Surfactant;Emulsifier;Membrane stabilizer;Energy source;Energy storage;Nutrient
NEG	Arachidonic acid	HMDB0001043	Organic compounds	Lipids and lipid-like molecules	Fatty Acyls	Fatty acids and conjugates	Long-chain fatty acids	Endogenous;Food;Biological;Organ and components;Tissue and substructures;Biofluid and excreta;Subcellular;Cell and elements;Biological process;Surfactant;Emulsifier;Pharmaceutical industry;Membrane stabilizer;Energy source;Energy storage;Nutrient
POS	Asarone	HMDB0246912	Organic compounds	Benzenoids	Phenol ethers	Anisoles	Anisoles	-
NEG	ATP	HMDB0000538	Organic compounds	Nucleos(t)ides and analogues	Purine nucleotides	Purine ribonucleotides	Purine ribonucleoside triphosphates	Endogenous;Tissue and substructures;Organ and components;Biofluid and excreta;Subcellular;Cell and elements;Biological process;Trace element;Pharmaceutical industry;Food and nutrition
NEG	Azelaic acid	HMDB0000784	Organic compounds	Lipids and lipid-like molecules	Fatty Acyls	Fatty acids and conjugates	Medium-chain fatty acids	Endogenous;Food;Synthetic;Biological;Subcellular;Biofluid and excreta;Organ and components;Biological process;Nutrient;Energy storage;Energy source;Membrane stabilizer;Personal care products;Pharmaceutical industry
NEG	Beta-hydroxybutyric acid	HMDB0000442	Organic compounds	Organic acids and derivatives	Hydroxy acids and derivatives	Beta hydroxy acids and derivatives	Beta hydroxy acids and derivatives	Endogenous;Cell and elements;Tissue and substructures;Organ and components;Subcellular;Biofluid and excreta
POS	Bortezomib	HMDB0014334	Organic compounds	Organic acids and derivatives	Carboxylic acids and derivatives	Amino acids, peptides, and analogues	Phenylalanine and derivatives	-
NEG	Butanoic acid	HMDB0000039	Organic compounds	Lipids and lipid-like molecules	Fatty Acyls	Fatty acids and conjugates	Straight chain fatty acids	Endogenous;Food;Biological;Tissue and substructures;Organ and components;Biofluid and excreta;Subcellular;Cell and elements;Biological process;Air pollutant;Food and nutrition;Surfactant;Emulsifier;Pharmaceutical industry;Energy source;Membrane stabilizer;Energy storage;Nutrient
POS	Butenylcarnitine	HMDB0013126	Organic compounds	Lipids and lipid-like molecules	Fatty Acyls	Fatty acid esters	Acyl carnitines	Endogenous;Food;Biological;Biofluid and excreta;Cell and elements;Subcellular;Biological process;Surfactant;Emulsifier;Membrane stabilizer;Energy source;Energy storage;Nutrient
POS	Butyrylcarnitine	HMDB0002013	Organic compounds	Lipids and lipid-like molecules	Fatty Acyls	Fatty acid esters	Acyl carnitines	Endogenous;Food;Biological;Tissue and substructures;Biofluid and excreta;Cell and elements;Subcellular;Biological process;Surfactant;Emulsifier;Membrane stabilizer;Energy source;Energy storage;Nutrient
POS	Cafestol	HMDB0035710	Organic compounds	Organoheterocyclic compounds	Naphthofurans	-	Naphthofurans	Endogenous;Food;Biological;Cell and elements;Subcellular;Biological process;Surfactant;Emulsifier;Nutrient;Energy storage;Energy source;Membrane stabilizer
POS	Caffeine	HMDB0001847	Organic compounds	Organoheterocyclic compounds	Imidazopyrimidines	Purines and purine derivatives	Xanthines	Endogenous;Food;Synthetic;Environmental;Biological;Tissue and substructures;Organ and components;Subcellular;Biofluid and excreta;Biological process;Mutagen;Environmental contaminant;Drug;Personal care products;Diuretic;Food and nutrition;Pharmaceutical industry;Drug metabolite;Waste product
NEG	Calcidiol	HMDB0003550	Organic compounds	Lipids and lipid-like molecules	Steroids and steroid derivatives	Vitamin D and derivatives	Vitamin D and derivatives	Endogenous;Food;Biological;Cell and elements;Tissue and substructures;Organ and components;Subcellular;Biofluid and excreta;Biological process;Metabolite;Vitamin;Membrane stabilizer;Energy source;Energy storage;Molecular messenger;Surfactant;Emulsifier;Food and nutrition;Pharmaceutical industry
NEG	Calcitriol	HMDB0001903	Organic compounds	Lipids and lipid-like molecules	Steroids and steroid derivatives	Vitamin D and derivatives	Vitamin D and derivatives	Endogenous;Food;Cell and elements;Tissue and substructures;Organ and components;Subcellular;Biofluid and excreta;Biological process;Metabolite;Vitamin;Membrane stabilizer;Energy source;Energy storage;Molecular messenger;Modulator;Surfactant;Emulsifier;Food and nutrition;Pharmaceutical industry
POS	Candoxatril	HMDB0014754	Organic compounds	Benzenoids	Indanes	-	Indanes	-
NEG	Caprylic acid	HMDB0000482	Organic compounds	Lipids and lipid-like molecules	Fatty Acyls	Fatty acids and conjugates	Medium-chain fatty acids	Endogenous;Food;Biological;Tissue and substructures;Biofluid and excreta;Subcellular;Cell and elements;Biological process;Membrane stabilizer;Energy source;Energy storage;Nutrient;Food and nutrition;Surfactant;Emulsifier;Household products;Pharmaceutical industry
NEG	Capryloylglycine	HMDB0000832	Organic compounds	Organic acids and derivatives	Carboxylic acids and derivatives	Amino acids, peptides, and analogues	N-acyl-alpha amino acids	Endogenous;Subcellular;Biofluid and excreta
POS	Carvone	HMDB0035824	Organic compounds	Lipids and lipid-like molecules	Prenol lipids	Monoterpenoids	Menthane monoterpenoids	Endogenous;Food;Biological;Cell and elements;Subcellular;Biofluid and excreta;Biological process;Surfactant;Emulsifier;Food and nutrition;Nutrient;Membrane stabilizer;Energy source;Energy storage
POS	catechol	HMDB0000957	Organic compounds	Benzenoids	Phenols	Benzenediols	Catechols	Endogenous;Food;Environmental;Biological;Subcellular;Tissue and substructures;Cell and elements;Biofluid and excreta;Organ and components;Biological process;Genotoxin;Air pollutant;Hazardous air pollutant;Pharmaceutical industry
POS	Cer(d18:0/12:0)	HMDB0011758	Organic compounds	Lipids and lipid-like molecules	Sphingolipids	Ceramides	Ceramides	Endogenous;Food;Biological;Cell and elements;Subcellular;Biological process;Surfactant;Emulsifier;Food and nutrition;Membrane stabilizer;Energy source;Energy storage;Inflammatory;Modulator;Molecular messenger
POS	Cer(d18:0/14:0)	HMDB0011759	Organic compounds	Lipids and lipid-like molecules	Sphingolipids	Ceramides	Long-chain ceramides	Endogenous;Food;Biological;Biofluid and excreta;Cell and elements;Subcellular;Biological process;Surfactant;Emulsifier;Food and nutrition;Membrane stabilizer;Energy source;Energy storage;Inflammatory;Modulator;Molecular messenger
POS	Cer(d18:0/18:0)	HMDB0011761	Organic compounds	Lipids and lipid-like molecules	Sphingolipids	Ceramides	Long-chain ceramides	Endogenous;Food;Biological;Biofluid and excreta;Cell and elements;Subcellular;Biological process;Surfactant;Emulsifier;Food and nutrition;Membrane stabilizer;Energy source;Energy storage;Inflammatory;Modulator;Molecular messenger
POS	Cer(d18:0/24:1(15Z))	HMDB0011769	Organic compounds	Lipids and lipid-like molecules	Sphingolipids	Ceramides	Ceramides	Endogenous;Food;Biological;Biofluid and excreta;Cell and elements;Subcellular;Biological process;Surfactant;Emulsifier;Food and nutrition;Membrane stabilizer;Energy source;Energy storage;Inflammatory;Modulator;Molecular messenger
POS	Cer(d18:1/18:1(11Z))	HMDB0011774	Organic compounds	Lipids and lipid-like molecules	Sphingolipids	Ceramides	Long-chain ceramides	Endogenous;Food;Biological;Biofluid and excreta;Cell and elements;Subcellular;Biological process;Surfactant;Emulsifier;Food and nutrition;Membrane stabilizer;Energy source;Energy storage;Inflammatory;Modulator;Molecular messenger
POS	Cer(d18:1/22:1(13Z))	HMDB0011775	Organic compounds	Lipids and lipid-like molecules	Sphingolipids	Ceramides	Ceramides	Endogenous;Food;Biological;Cell and elements;Subcellular;Biological process;Surfactant;Emulsifier;Food and nutrition;Membrane stabilizer;Energy source;Energy storage;Inflammatory;Modulator;Molecular messenger
POS	Cer(d18:1/23:0)	HMDB0000950	Organic compounds	Lipids and lipid-like molecules	Sphingolipids	Ceramides	Ceramides	Endogenous;Food;Biological;Biofluid and excreta;Cell and elements;Subcellular;Biological process;Surfactant;Emulsifier;Food and nutrition;Membrane stabilizer;Energy source;Energy storage;Inflammatory;Modulator;Molecular messenger
POS	Cer(t18:0/16:0)	HMDB0010697	Organic compounds	Lipids and lipid-like molecules	Sphingolipids	Ceramides	Phytoceramides	Endogenous;Food;Biological;Cell and elements;Subcellular;Biological process;Surfactant;Emulsifier;Food and nutrition;Membrane stabilizer;Energy source;Energy storage;Inflammatory;Modulator;Molecular messenger
POS	Chenodeoxycholic acid glycine conjugate	HMDB0000637	Organic compounds	Lipids and lipid-like molecules	Steroids and steroid derivatives	Bile acids, alcohols and derivatives	Glycinated bile acids and derivatives	Endogenous;Food;Biological;Cell and elements;Tissue and substructures;Subcellular;Biofluid and excreta;Organ and components;Biological process;Surfactant;Emulsifier;Membrane stabilizer;Energy source;Energy storage;Molecular messenger
POS	Cholecalciferol	HMDB0000876	Organic compounds	Lipids and lipid-like molecules	Steroids and steroid derivatives	Vitamin D and derivatives	Vitamin D and derivatives	Food;Endogenous;Synthetic;Biological;Cell and elements;Tissue and substructures;Organ and components;Biofluid and excreta;Subcellular;Biological process;Drug;Surfactant;Emulsifier;Food and nutrition;Personal care products;Pharmaceutical industry;Essential vitamin;Membrane stabilizer;Energy source;Energy storage;Vitamin;Molecular messenger
NEG	Cholesterol sulfate	HMDB0000653	Organic compounds	Lipids and lipid-like molecules	Steroids and steroid derivatives	Cholestane steroids	Cholesterols and derivatives	Endogenous;Food;Tissue and substructures;Cell and elements;Organ and components;Subcellular;Biofluid and excreta;Biological process;Membrane stabilizer;Energy source;Energy storage;Inflammatory;Molecular messenger;Surfactant;Emulsifier;Pharmaceutical industry
POS	Choline	HMDB0000097	Organic compounds	Organic nitrogen compounds	Organonitrogen compounds	Quaternary ammonium salts	Cholines	Food;Biological;Tissue and substructures;Organ and components;Biofluid and excreta;Subcellular;Cell and elements;Biological process;Essential vitamin;Drug;Pharmaceutical industry
POS	Cinnamoylglycine	HMDB0011621	Organic compounds	Organic acids and derivatives	Carboxylic acids and derivatives	Amino acids, peptides, and analogues	N-acyl-alpha amino acids	Endogenous
POS	cis-4-Hydroxy-D-proline	HMDB0060460	Organic compounds	Organic acids and derivatives	Carboxylic acids and derivatives	Amino acids, peptides, and analogues	Proline and derivatives	-
POS	Cis-4-hydroxyproline	HMDB0240251	Organic compounds	Organic acids and derivatives	Carboxylic acids and derivatives	Amino acids, peptides, and analogues	Proline and derivatives	-
POS	cis-5-Tetradecenoylcarnitine	HMDB0002014	Organic compounds	Lipids and lipid-like molecules	Fatty Acyls	Fatty acid esters	Acyl carnitines	Endogenous;Food;Biological;Biofluid and excreta;Cell and elements;Subcellular;Biological process;Surfactant;Emulsifier;Membrane stabilizer;Energy source;Energy storage;Nutrient
NEG	cis-Aconitate	HMDB0000072	Organic compounds	Organic acids and derivatives	Carboxylic acids and derivatives	Tricarboxylic acids and derivatives	Tricarboxylic acids and derivatives	Endogenous;Food;Biological;Organ and components;Biofluid and excreta;Subcellular;Biological process
NEG	Citraconic acid	HMDB0000634	Organic compounds	Lipids and lipid-like molecules	Fatty Acyls	Fatty acids and conjugates	Methyl-branched fatty acids	Endogenous;Food;Biofluid and excreta;Cell and elements;Subcellular;Biological process;Surfactant;Emulsifier;Pharmaceutical industry;Membrane stabilizer;Energy source;Energy storage;Nutrient
POS	Citramalate	HMDB0000426	Organic compounds	Lipids and lipid-like molecules	Fatty Acyls	Fatty acids and conjugates	Hydroxy fatty acids	Food;Endogenous;Biological;Subcellular;Biofluid and excreta;Biological process;Nutrient;Energy storage;Energy source;Membrane stabilizer
POS	Citrulline	HMDB0000904	Organic compounds	Organic acids and derivatives	Carboxylic acids and derivatives	Amino acids, peptides, and analogues	L-alpha-amino acids	Endogenous;Food;Biological;Organ and components;Cell and elements;Tissue and substructures;Biofluid and excreta;Subcellular;Biological process;Metabolite;Trace element;Protective agent;Food and nutrition;Pharmaceutical industry
POS	Coenzyme Q2	HMDB0006709	Organic compounds	Lipids and lipid-like molecules	Prenol lipids	Quinone and hydroquinone lipids	Ubiquinones	Endogenous;Food;Cell and elements;Subcellular;Biofluid and excreta;Biological process;Pharmaceutical industry;Nutrient;Energy storage;Energy source;Membrane stabilizer
POS	Corticosterone	HMDB0001547	Organic compounds	Lipids and lipid-like molecules	Steroids and steroid derivatives	Hydroxysteroids	21-hydroxysteroids	Endogenous;Food;Tissue and substructures;Cell and elements;Organ and components;Biofluid and excreta;Subcellular;Biological process;Surfactant;Emulsifier;Pharmaceutical industry;Membrane stabilizer;Energy source;Energy storage;Molecular messenger
POS	Cortisol	HMDB0000063	Organic compounds	Lipids and lipid-like molecules	Steroids and steroid derivatives	Hydroxysteroids	21-hydroxysteroids	Endogenous;Food;Biological;Organ and components;Cell and elements;Tissue and substructures;Subcellular;Biofluid and excreta;Biological process;Membrane stabilizer;Energy source;Energy storage;Molecular messenger;Surfactant;Emulsifier;Drug;Pharmaceutical industry
POS	Cortisone	HMDB0002802	Organic compounds	Lipids and lipid-like molecules	Steroids and steroid derivatives	Hydroxysteroids	21-hydroxysteroids	Endogenous;Food;Biological;Organ and components;Cell and elements;Tissue and substructures;Subcellular;Biofluid and excreta;Biological process;Membrane stabilizer;Energy source;Energy storage;Molecular messenger;Surfactant;Emulsifier
POS	Cortolone	HMDB0003128	Organic compounds	Lipids and lipid-like molecules	Steroids and steroid derivatives	Hydroxysteroids	21-hydroxysteroids	Endogenous;Food;Biological;Cell and elements;Tissue and substructures;Subcellular;Biofluid and excreta;Biological process;Membrane stabilizer;Energy source;Energy storage;Molecular messenger;Surfactant;Emulsifier
POS	Cotinine	HMDB0001046	Organic compounds	Organoheterocyclic compounds	Pyridines and derivatives	Pyrrolidinylpyridines	Pyrrolidinylpyridines	Endogenous;Food;Environmental;Biological;Cell and elements;Organ and components;Tissue and substructures;Biofluid and excreta;Subcellular;Biological process;Pharmaceutical industry;Drug metabolite;Waste product
POS	creatin	HMDB0000064	Organic compounds	Organic acids and derivatives	Carboxylic acids and derivatives	Amino acids, peptides, and analogues	Alpha amino acids and derivatives	Endogenous;Food;Synthetic;Biological;Organ and components;Tissue and substructures;Biofluid and excreta;Subcellular;Cell and elements;Biological process;Metabolite;Personal care products;Food and nutrition;Pharmaceutical industry
POS	Creatine	HMDB0000064	Organic compounds	Organic acids and derivatives	Carboxylic acids and derivatives	Amino acids, peptides, and analogues	Alpha amino acids and derivatives	Endogenous;Food;Synthetic;Biological;Organ and components;Tissue and substructures;Biofluid and excreta;Subcellular;Cell and elements;Biological process;Metabolite;Personal care products;Food and nutrition;Pharmaceutical industry
POS	Creatinine	HMDB0000562	Organic compounds	Organic acids and derivatives	Carboxylic acids and derivatives	Amino acids, peptides, and analogues	Alpha amino acids and derivatives	Endogenous;Food;Synthetic;Biological;Organ and components;Cell and elements;Tissue and substructures;Subcellular;Biofluid and excreta;Metabolite;Personal care products;Pharmaceutical industry
POS	Cryptotanshinone	HMDB0035220	Organic compounds	Lipids and lipid-like molecules	Prenol lipids	Diterpenoids	Tanshinones, isotanshinones, and derivatives	Food;Endogenous;Biological;Biological process;Pharmaceutical industry;Nutrient;Energy storage;Energy source;Membrane stabilizer
POS	Cuminaldehyde	HMDB0002214	Organic compounds	Lipids and lipid-like molecules	Prenol lipids	Monoterpenoids	Aromatic monoterpenoids	Food;Endogenous;Biological;Cell and elements;Subcellular;Biofluid and excreta;Biological process;Membrane stabilizer;Energy source;Energy storage;Nutrient;Cosmetic;Surfactant;Emulsifier
POS	Cuscohygrine	HMDB0030290	Organic compounds	Alkaloids and derivatives	-	-	Alkaloids and derivatives	Endogenous;Food;Biological;Subcellular;Cell and elements
POS	Cyclohexanecarboxylic acid	HMDB0031342	Organic compounds	Organic acids and derivatives	Carboxylic acids and derivatives	Carboxylic acids	Carboxylic acids	Endogenous;Food;Biofluid and excreta;Subcellular;Cell and elements;Food and nutrition
POS	Cyclohexylsulfamate	HMDB0031340	Organic compounds	Organic acids and derivatives	Sulfamic acid derivatives	Cyclamates	Cyclamates	Endogenous;Food;Subcellular;Cell and elements
NEG	Cystine	HMDB0250712	Organic compounds	Organic acids and derivatives	Carboxylic acids and derivatives	Amino acids, peptides, and analogues	Cysteine and derivatives	-
POS	Cytidine	HMDB0000089	Organic compounds	Nucleos(t)ides and analogues	Pyrimidine nucleosides	-	Pyrimidine nucleosides	Endogenous;Food;Biological;Tissue and substructures;Organ and components;Biofluid and excreta;Cell and elements;Subcellular;Biological process;Pharmaceutical industry
NEG	D-(-)-Quinic acid	HMDB0003072	Organic compounds	Organic oxygen compounds	Organooxygen compounds	Alcohols and polyols	Quinic acids and derivatives	Food;Biological;Tissue and substructures;Organ and components;Subcellular;Biofluid and excreta;Biological process
NEG	D-(+)-Malic acid	HMDB0031518	Organic compounds	Organic acids and derivatives	Hydroxy acids and derivatives	Beta hydroxy acids and derivatives	Beta hydroxy acids and derivatives	Endogenous;Food;Biological;Biofluid and excreta;Subcellular;Cell and elements;Biological process;Nutrient;Energy storage;Energy source;Membrane stabilizer;Pharmaceutical industry
POS	D-(+)-Maltose	HMDB0000163	Organic compounds	Organic oxygen compounds	Organooxygen compounds	Carbohydrates and carbohydrate conjugates	O-glycosyl compounds	Endogenous;Food;Biological;Tissue and substructures;Organ and components;Biofluid and excreta;Subcellular;Cell and elements;Biological process;Drug metabolite;Waste product
POS	D-Alanyl-D-alanine	HMDB0003459	Organic compounds	Organic acids and derivatives	Carboxylic acids and derivatives	Amino acids, peptides, and analogues	Dipeptides	Endogenous;Food;Biological;Subcellular;Biofluid and excreta;Biological process
NEG	D-Arabitol	HMDB0000568	Organic compounds	Organic oxygen compounds	Organooxygen compounds	Carbohydrates and carbohydrate conjugates	Sugar alcohols	Endogenous;Food;Biological;Tissue and substructures;Subcellular;Biofluid and excreta
POS	Decanoylcarnitine	HMDB0000651	Organic compounds	Lipids and lipid-like molecules	Fatty Acyls	Fatty acid esters	Acyl carnitines	Endogenous;Food;Biological;Tissue and substructures;Biofluid and excreta;Cell and elements;Subcellular;Biological process;Surfactant;Emulsifier;Membrane stabilizer;Energy source;Energy storage;Nutrient
NEG	Dehydroepiandrosterone	HMDB0000077	Organic compounds	Lipids and lipid-like molecules	Steroids and steroid derivatives	Androstane steroids	Androgens and derivatives	Endogenous;Food;Synthetic;Biological;Tissue and substructures;Cell and elements;Organ and components;Subcellular;Biofluid and excreta;Biological process;Personal care products;Surfactant;Emulsifier;Membrane stabilizer;Energy source;Energy storage;Molecular messenger
POS	Deoxyadenosine	HMDB0000101	Organic compounds	Nucleos(t)ides and analogues	Purine nucleosides	Purine 2'-deoxyribonucleosides	Purine 2'-deoxyribonucleosides	Endogenous;Tissue and substructures;Biofluid and excreta;Subcellular;Cell and elements;Biological process;Immunotoxin;Metabotoxin
POS	Deoxycorticosterone	HMDB0000016	Organic compounds	Lipids and lipid-like molecules	Steroids and steroid derivatives	Hydroxysteroids	21-hydroxysteroids	Endogenous;Food;Biological;Cell and elements;Tissue and substructures;Biofluid and excreta;Subcellular;Biological process;Metabotoxin;Metabolite;Membrane stabilizer;Energy source;Energy storage;Hypertensive agent;Molecular messenger;Surfactant;Emulsifier
NEG	D-Erythrose	HMDB0250746	Organic compounds	Organic oxygen compounds	Organooxygen compounds	Carbohydrates and carbohydrate conjugates	Monosaccharides	-
POS	D-Glucosamine	HMDB0030091	Organic compounds	Organic oxygen compounds	Organooxygen compounds	Carbohydrates and carbohydrate conjugates	Hexoses	Endogenous;Food;Biological;Subcellular;Cell and elements
POS	D-Glutamic acid	HMDB0003339	Organic compounds	Organic acids and derivatives	Carboxylic acids and derivatives	Amino acids, peptides, and analogues	Glutamic acid and derivatives	Food;Biological;Cell and elements;Organ and components;Tissue and substructures;Subcellular;Biofluid and excreta;Pharmaceutical industry
NEG	Dihydrophaseic acid	HMDB0038660	Organic compounds	Lipids and lipid-like molecules	Prenol lipids	Sesquiterpenoids	Abscisic acids and derivatives	Endogenous;Food;Biological;Biological process;Surfactant;Emulsifier;Nutrient;Membrane stabilizer;Energy source;Energy storage
POS	dihydrotachysterol	HMDB0015203	Organic compounds	Lipids and lipid-like molecules	Steroids and steroid derivatives	Vitamin D and derivatives	Vitamin D and derivatives	Food;Enteral;Cell and elements;Tissue and substructures;Subcellular;Biofluid and excreta;Biological process;Drug;Surfactant;Emulsifier;Pharmaceutical industry;Vitamin;Membrane stabilizer;Energy source;Energy storage;Molecular messenger
POS	Dihydrothymine	HMDB0000079	Organic compounds	Organoheterocyclic compounds	Diazines	Pyrimidines and pyrimidine derivatives	Pyrimidones	Endogenous;Food;Biological;Organ and components;Biofluid and excreta;Subcellular;Biological process;Metabolite
POS	Dihydrouracil	HMDB0000076	Organic compounds	Organoheterocyclic compounds	Diazines	Pyrimidines and pyrimidine derivatives	Pyrimidones	Endogenous;Food;Biological;Organ and components;Cell and elements;Biofluid and excreta;Subcellular;Biological process;Metabolite;Pharmaceutical industry
NEG	Dimethyl fumarate	HMDB0031257	Organic compounds	Lipids and lipid-like molecules	Fatty Acyls	Fatty acid esters	Fatty acid esters	Endogenous;Food;Biological;Biofluid and excreta;Subcellular;Cell and elements;Biological process;Surfactant;Emulsifier;Membrane stabilizer;Energy source;Energy storage;Nutrient
POS	Diosgenin	HMDB0242671	Organic compounds	Lipids and lipid-like molecules	Prenol lipids	Triterpenoids	Triterpenoids	-
POS	DL-Arginine	HMDB0251511	Organic compounds	Organic acids and derivatives	Carboxylic acids and derivatives	Amino acids, peptides, and analogues	Arginine and derivatives	-
POS	Dl-Citrulline	HMDB0250742	Organic compounds	Organic acids and derivatives	Carboxylic acids and derivatives	Amino acids, peptides, and analogues	Alpha amino acids	-
POS	Dl-Glutamic acid	HMDB0060475	Organic compounds	Organic acids and derivatives	Carboxylic acids and derivatives	Amino acids, peptides, and analogues	Glutamic acid and derivatives	-
POS	Dl-Lanthionine	HMDB0251521	Organic compounds	Organic acids and derivatives	Carboxylic acids and derivatives	Amino acids, peptides, and analogues	Cysteine and derivatives	-
POS	DL-o-Tyrosine	HMDB0006050	Organic compounds	Organic acids and derivatives	Carboxylic acids and derivatives	Amino acids, peptides, and analogues	Phenylalanine and derivatives	Endogenous
NEG	Dodecanedioic acid	HMDB0000623	Organic compounds	Lipids and lipid-like molecules	Fatty Acyls	Fatty acids and conjugates	Medium-chain fatty acids	Endogenous;Food;Biological;Subcellular;Biofluid and excreta;Biological process;Energy source;Nutrient;Energy storage;Membrane stabilizer
NEG	Dodecanoic acid	HMDB0000638	Organic compounds	Lipids and lipid-like molecules	Fatty Acyls	Fatty acids and conjugates	Medium-chain fatty acids	Endogenous;Food;Synthetic;Biological;Tissue and substructures;Organ and components;Biofluid and excreta;Subcellular;Cell and elements;Biological process;Membrane stabilizer;Energy source;Energy storage;Nutrient;Food and nutrition;Personal care products;Surfactant;Emulsifier;Household products;Pharmaceutical industry
POS	Dodecanoylcarnitine	HMDB0002250	Organic compounds	Lipids and lipid-like molecules	Fatty Acyls	Fatty acid esters	Acyl carnitines	Endogenous;Food;Biological;Tissue and substructures;Organ and components;Biofluid and excreta;Cell and elements;Subcellular;Biological process;Surfactant;Emulsifier;Membrane stabilizer;Energy source;Energy storage;Nutrient
POS	Dopamine	HMDB0000073	Organic compounds	Benzenoids	Phenols	Benzenediols	Catecholamines and derivatives	Endogenous;Food;Biological;Organ and components;Tissue and substructures;Biofluid and excreta;Subcellular;Cell and elements;Biological process;Pharmaceutical industry;Neurotoxin;Metabotoxin
POS	D-Phenylalanine	HMDB0250791	Organic compounds	Organic acids and derivatives	Carboxylic acids and derivatives	Amino acids, peptides, and analogues	Phenylalanine and derivatives	-
POS	D-Raffinose	HMDB0003213	Organic compounds	Organic oxygen compounds	Organooxygen compounds	Carbohydrates and carbohydrate conjugates	Oligosaccharides	Food;Biological;Cell and elements;Biofluid and excreta;Subcellular;Biological process
POS	D-Sphingosine	HMDB0000252	Organic compounds	Organic nitrogen compounds	Organonitrogen compounds	Amines	1,2-aminoalcohols	Endogenous;Food;Biological;Tissue and substructures;Organ and components;Biofluid and excreta;Subcellular;Cell and elements;Biological process;Surfactant;Emulsifier;Membrane stabilizer;Energy source;Energy storage
POS	Ecgonine	HMDB0006548	Organic compounds	Alkaloids and derivatives	Tropane alkaloids	-	Tropane alkaloids	Endogenous
POS	Ecgonine methyl ester	HMDB0006406	Organic compounds	Alkaloids and derivatives	Tropane alkaloids	-	Tropane alkaloids	Endogenous;Subcellular;Biofluid and excreta
NEG	Elaidic acid	HMDB0000573	Organic compounds	Lipids and lipid-like molecules	Fatty Acyls	Fatty acids and conjugates	Long-chain fatty acids	Endogenous;Food;Biological;Tissue and substructures;Biofluid and excreta;Subcellular;Cell and elements;Biological process;Membrane stabilizer;Energy source;Energy storage;Nutrient;Surfactant;Emulsifier;Pharmaceutical industry
NEG	Enterodiol	HMDB0005056	Organic compounds	Lignans, neolignans and related compounds	Dibenzylbutane lignans	Dibenzylbutanediol lignans	Dibenzylbutanediol lignans	Endogenous;Subcellular;Biofluid and excreta
POS	Epicatechin	HMDB0001871	Organic compounds	Phenylpropanoids and polyketides	Flavonoids	Flavans	Catechins	Food;Biological;Organ and components;Cell and elements;Biofluid and excreta;Pharmaceutical industry
POS	Epinephrine	HMDB0000068	Organic compounds	Benzenoids	Phenols	Benzenediols	Catechols	Endogenous;Biological;Tissue and substructures;Organ and components;Biofluid and excreta;Subcellular;Cell and elements;Biological process;Pharmaceutical industry
POS	Epitestosterone glucuronide	HMDB0258856	Organic compounds	Lipids and lipid-like molecules	Steroids and steroid derivatives	Steroidal glycosides	Steroid glucuronide conjugates	-
POS	Esmolol	HMDB0014333	Organic compounds	Benzenoids	Phenol ethers	-	Phenol ethers	-
POS	Estradiol	HMDB0000151	Organic compounds	Lipids and lipid-like molecules	Steroids and steroid derivatives	Estrane steroids	Estrogens and derivatives	Endogenous;Food;Biological;Tissue and substructures;Cell and elements;Organ and components;Biofluid and excreta;Subcellular;Biological process;Drug metabolite;Waste product;Membrane stabilizer;Energy source;Energy storage;Molecular messenger;Drug;Surfactant;Emulsifier;Pharmaceutical industry
POS	Estriol	HMDB0000153	Organic compounds	Lipids and lipid-like molecules	Steroids and steroid derivatives	Estrane steroids	Estrogens and derivatives	Endogenous;Food;Biological;Cell and elements;Organ and components;Tissue and substructures;Biofluid and excreta;Subcellular;Biological process;Drug metabolite;Waste product;Membrane stabilizer;Energy source;Energy storage;Molecular messenger;Drug;Surfactant;Emulsifier;Pharmaceutical industry
NEG	Ethyl myristate	HMDB0034153	Organic compounds	Lipids and lipid-like molecules	Fatty Acyls	Fatty acid esters	Fatty acid esters	Endogenous;Food;Biological;Biofluid and excreta;Cell and elements;Subcellular;Biological process;Surfactant;Emulsifier;Food and nutrition;Nutrient;Membrane stabilizer;Energy source;Energy storage
NEG	Ethylmalonate	HMDB0000622	Organic compounds	Lipids and lipid-like molecules	Fatty Acyls	Fatty acids and conjugates	Branched fatty acids	Endogenous;Food;Biological;Tissue and substructures;Organ and components;Biofluid and excreta;Cell and elements;Subcellular;Biological process;Acidogen;Metabotoxin;Surfactant;Emulsifier;Membrane stabilizer;Energy source;Energy storage;Nutrient
NEG	Ethynodiol Diacetate	HMDB0014961	Organic compounds	Lipids and lipid-like molecules	Steroids and steroid derivatives	Steroid esters	Steroid esters	Food;Cell and elements;Tissue and substructures;Subcellular;Biofluid and excreta;Biological process;Membrane stabilizer;Energy source;Energy storage;Molecular messenger;Drug;Surfactant;Emulsifier;Pharmaceutical industry
POS	Eucalyptol	HMDB0004472	Organic compounds	Organoheterocyclic compounds	Oxanes	-	Oxanes	Food;Biological;Tissue and substructures;Organ and components;Subcellular;Biofluid and excreta;Drug
POS	Fasciculic acid B	HMDB0036438	Organic compounds	Lipids and lipid-like molecules	Prenol lipids	Triterpenoids	Triterpenoids	Endogenous;Food;Biological;Biological process;Surfactant;Emulsifier;Nutrient;Membrane stabilizer;Energy source;Energy storage
POS	Ferulic acid	HMDB0000954	Organic compounds	Phenylpropanoids and polyketides	Cinnamic acids and derivatives	Hydroxycinnamic acids and derivatives	Hydroxycinnamic acids	Food;Biological;Tissue and substructures;Cell and elements;Subcellular;Biofluid and excreta;Pharmaceutical industry
POS	fluvoxamino acid	HMDB0060950	Organic compounds	Benzenoids	Benzene and substituted derivatives	Trifluoromethylbenzenes	Trifluoromethylbenzenes	Endogenous;Organ and components;Subcellular;Biofluid and excreta;Drug metabolite;Waste product
NEG	Fumagillin	HMDB0242599	Organic compounds	Lipids and lipid-like molecules	Fatty Acyls	Fatty acids and conjugates	Medium-chain fatty acids	-
POS	Galactosylceramide (d18:1/14:0)	HMDB0012321	Organic compounds	Lipids and lipid-like molecules	Sphingolipids	Glycosphingolipids	Glycosyl-N-acylsphingosines	Endogenous;Food;Biological;Cell and elements;Subcellular;Biological process;Surfactant;Emulsifier;Food and nutrition;Energy source;Membrane stabilizer;Energy storage;Molecular messenger
POS	Galactosylceramide (d18:1/22:0)	HMDB0010711	Organic compounds	Lipids and lipid-like molecules	Sphingolipids	Glycosphingolipids	Glycosyl-N-acylsphingosines	Endogenous;Food;Biological;Tissue and substructures;Cell and elements;Subcellular;Biological process;Surfactant;Emulsifier;Food and nutrition;Energy source;Membrane stabilizer;Energy storage;Molecular messenger
POS	Galactosylhydroxylysine	HMDB0000600	Organic compounds	Organic acids and derivatives	Carboxylic acids and derivatives	Amino acids, peptides, and analogues	Glycosyl-amino acids	Endogenous;Food;Subcellular;Biofluid and excreta
POS	Gamithromycin	HMDB0252606	Organic compounds	Organic oxygen compounds	Organooxygen compounds	Carbohydrates and carbohydrate conjugates	Aminoglycosides	-
POS	gamma-Glutamylisoleucine	HMDB0011170	Organic compounds	Organic acids and derivatives	Carboxylic acids and derivatives	Amino acids, peptides, and analogues	Dipeptides	Endogenous;Food;Biological
NEG	Gamma-Linolenic acid	HMDB0003073	Organic compounds	Lipids and lipid-like molecules	Fatty Acyls	Lineolic acids and derivatives	Lineolic acids and derivatives	Food;Biological;Tissue and substructures;Biofluid and excreta;Subcellular;Cell and elements;Biological process;Membrane stabilizer;Energy source;Energy storage;Nutrient;Drug;Surfactant;Emulsifier;Pharmaceutical industry
NEG	Gemfibrozil	HMDB0015371	Organic compounds	Benzenoids	Phenol ethers	-	Phenol ethers	-
NEG	Genistein	HMDB0003217	Organic compounds	Phenylpropanoids and polyketides	Isoflavonoids	Isoflav-2-enes	Isoflavones	Food;Synthetic;Biological;Tissue and substructures;Cell and elements;Organ and components;Subcellular;Biofluid and excreta;Personal care products;Pharmaceutical industry;Antioxidant
POS	Geranyl diphosphate	HMDB0032291	Organic compounds	Lipids and lipid-like molecules	Fatty Acyls	Fatty alcohol esters	Fatty alcohol esters	Endogenous;Food;Biological;Biofluid and excreta;Cell and elements;Subcellular;Biological process;Surfactant;Emulsifier;Membrane stabilizer;Energy source;Energy storage;Nutrient
NEG	Gluconolactone	HMDB0000150	Organic compounds	Organic oxygen compounds	Organooxygen compounds	Carbohydrates and carbohydrate conjugates	Gluconolactones	Endogenous;Subcellular;Biofluid and excreta;Biological process;Pharmaceutical industry;Food and nutrition
POS	Glutaconylcarnitine	HMDB0013129	Organic compounds	Lipids and lipid-like molecules	Fatty Acyls	Fatty acid esters	Acyl carnitines	Endogenous;Food;Biological;Biofluid and excreta;Cell and elements;Subcellular;Biological process;Surfactant;Emulsifier;Membrane stabilizer;Energy source;Energy storage;Nutrient
POS	Glutarylcarnitine	HMDB0013130	Organic compounds	Lipids and lipid-like molecules	Fatty Acyls	Fatty acid esters	Acyl carnitines	Endogenous;Food;Biological;Tissue and substructures;Biofluid and excreta;Cell and elements;Subcellular;Biological process;Surfactant;Emulsifier;Membrane stabilizer;Energy source;Energy storage;Nutrient
NEG	Glyceric acid	HMDB0000139	Organic compounds	Organic oxygen compounds	Organooxygen compounds	Carbohydrates and carbohydrate conjugates	Sugar acids and derivatives	Endogenous;Food;Biological;Tissue and substructures;Cell and elements;Organ and components;Biofluid and excreta;Subcellular;Biological process;Acidogen;Metabotoxin
POS	Glycerophosphocholine	HMDB0000086	Organic compounds	Lipids and lipid-like molecules	Glycerophospholipids	Glycerophosphocholines	Glycerophosphocholines	Endogenous;Food;Biological;Tissue and substructures;Organ and components;Biofluid and excreta;Subcellular;Cell and elements;Biological process;Surfactant;Emulsifier;Food and nutrition;Membrane stabilizer;Energy source;Energy storage
POS	Glycocholic acid	HMDB0000138	Organic compounds	Lipids and lipid-like molecules	Steroids and steroid derivatives	Bile acids, alcohols and derivatives	Glycinated bile acids and derivatives	Endogenous;Food;Biological;Tissue and substructures;Subcellular;Organ and components;Cell and elements;Biofluid and excreta;Biological process;Surfactant;Emulsifier;Membrane stabilizer;Energy source;Energy storage;Molecular messenger
POS	Guanine	HMDB0000132	Organic compounds	Organoheterocyclic compounds	Imidazopyrimidines	Purines and purine derivatives	Purines and purine derivatives	Endogenous;Food;Biological;Tissue and substructures;Subcellular;Organ and components;Biofluid and excreta;Cell and elements;Biological process;Pharmaceutical industry
POS	Guggulsterone	HMDB0002726	Organic compounds	Lipids and lipid-like molecules	Steroids and steroid derivatives	Androstane steroids	Androgens and derivatives	Endogenous;Food;Biological;Biological process;Membrane stabilizer;Energy source;Energy storage;Molecular messenger;Surfactant;Emulsifier
NEG	Hepoxilin A3	HMDB0004688	Organic compounds	Lipids and lipid-like molecules	Fatty Acyls	Eicosanoids	Hepoxilins	Endogenous;Food;Biological;Tissue and substructures;Biofluid and excreta;Cell and elements;Subcellular;Biological process;Surfactant;Emulsifier;Membrane stabilizer;Energy source;Energy storage;Nutrient
POS	Heptadecanoic Acid	HMDB0002259	Organic compounds	Lipids and lipid-like molecules	Fatty Acyls	Fatty acids and conjugates	Long-chain fatty acids	Food;Endogenous;Biological;Tissue and substructures;Organ and components;Biofluid and excreta;Subcellular;Cell and elements;Biological process;Metabolite;Membrane stabilizer;Energy source;Energy storage;Nutrient;Surfactant;Emulsifier
NEG	Hexadecanedioic acid	HMDB0000672	Organic compounds	Lipids and lipid-like molecules	Fatty Acyls	Fatty acids and conjugates	Long-chain fatty acids	Endogenous;Food;Biological;Subcellular;Biofluid and excreta;Biological process;Nutrient;Energy storage;Energy source;Membrane stabilizer
POS	Hexanoylcarnitine	HMDB0000756	Organic compounds	Lipids and lipid-like molecules	Fatty Acyls	Fatty acid esters	Acyl carnitines	Endogenous;Food;Biological;Tissue and substructures;Organ and components;Biofluid and excreta;Cell and elements;Subcellular;Biological process;Surfactant;Emulsifier;Membrane stabilizer;Energy source;Energy storage;Nutrient
NEG	Hippuric acid	HMDB0000714	Organic compounds	Benzenoids	Benzene and substituted derivatives	Benzoic acids and derivatives	Hippuric acids	Endogenous;Food;Biological;Tissue and substructures;Organ and components;Subcellular;Biofluid and excreta;Uremic toxin;Drug metabolite;Waste product;Metabolite
POS	Homoarginine	HMDB0000670	Organic compounds	Organic acids and derivatives	Carboxylic acids and derivatives	Amino acids, peptides, and analogues	L-alpha-amino acids	Endogenous;Food;Biological;Tissue and substructures;Organ and components;Subcellular;Biofluid and excreta;Pharmaceutical industry
POS	Homo-L-arginine	HMDB0000670	Organic compounds	Organic acids and derivatives	Carboxylic acids and derivatives	Amino acids, peptides, and analogues	L-alpha-amino acids	Endogenous;Food;Biological;Tissue and substructures;Organ and components;Subcellular;Biofluid and excreta;Pharmaceutical industry
NEG	Hydrocinnamic acid	HMDB0000764	Organic compounds	Phenylpropanoids and polyketides	Phenylpropanoic acids	-	Phenylpropanoic acids	Endogenous;Food;Biological;Organ and components;Subcellular;Biofluid and excreta;Biological process;Pharmaceutical industry;Drug metabolite;Waste product
NEG	Hydroquinone	HMDB0002434	Organic compounds	Benzenoids	Phenols	Benzenediols	Hydroquinones	Food;Synthetic;Environmental;Biological;Tissue and substructures;Cell and elements;Organ and components;Biofluid and excreta;Subcellular;Biological process;Carcinogen;Air pollutant;Hazardous air pollutant;Cosmetic;Personal care products;Pharmaceutical industry
POS	Hydroxybutyrylcarnitine	HMDB0062735	Organic compounds	Lipids and lipid-like molecules	Fatty Acyls	Fatty acid esters	Acyl carnitines	Food;Endogenous;Biological;Subcellular;Biofluid and excreta;Biological process;Nutrient;Energy storage;Energy source;Membrane stabilizer
POS	Hydroxypropionylcarnitine	HMDB0013125	Organic compounds	Lipids and lipid-like molecules	Fatty Acyls	Fatty acid esters	Acyl carnitines	Endogenous;Food;Biological;Biofluid and excreta;Cell and elements;Subcellular;Biological process;Surfactant;Emulsifier;Membrane stabilizer;Energy source;Energy storage;Nutrient
POS	Hyodeoxycholic acid	HMDB0000733	Organic compounds	Lipids and lipid-like molecules	Steroids and steroid derivatives	Bile acids, alcohols and derivatives	Dihydroxy bile acids, alcohols and derivatives	Endogenous;Food;Biological;Cell and elements;Tissue and substructures;Subcellular;Biofluid and excreta;Organ and components;Biological process;Surfactant;Emulsifier;Membrane stabilizer;Energy source;Energy storage;Molecular messenger
POS	Hypoxanthine	HMDB0000157	Organic compounds	Organoheterocyclic compounds	Imidazopyrimidines	Purines and purine derivatives	Hypoxanthines	Endogenous;Food;Biological;Organ and components;Tissue and substructures;Biofluid and excreta;Subcellular;Cell and elements;Biological process;Pharmaceutical industry;Drug metabolite;Waste product;Metabolite
POS	Indole	HMDB0000738	Organic compounds	Organoheterocyclic compounds	Indoles and derivatives	Indoles	Indoles	Endogenous;Food;Biological;Tissue and substructures;Organ and components;Cell and elements;Subcellular;Biofluid and excreta;Food and nutrition;Pharmaceutical industry
POS	Indole-3-acetic acid	HMDB0302181	Organic compounds	Organoheterocyclic compounds	Indoles and derivatives	Indolyl carboxylic acids and derivatives	Indole-3-acetic acid derivatives	-
POS	Indole-3-butyric acid	HMDB0002096	Organic compounds	Organoheterocyclic compounds	Indoles and derivatives	Indoles	3-alkylindoles	Endogenous;Food;Biological;Cell and elements;Subcellular;Biofluid and excreta;Pharmaceutical industry
POS	Inosine	HMDB0000195	Organic compounds	Nucleos(t)ides and analogues	Purine nucleosides	-	Purine nucleosides	Endogenous;Food;Biological;Organ and components;Tissue and substructures;Biofluid and excreta;Subcellular;Cell and elements;Biological process;Pharmaceutical industry;Drug metabolite;Waste product;Metabolite
NEG	inositol	HMDB0000211	Organic compounds	Organic oxygen compounds	Organooxygen compounds	Alcohols and polyols	Cyclohexanols	Endogenous;Food;Biological;Tissue and substructures;Subcellular;Organ and components;Biofluid and excreta;Cell and elements;Biological process;Pharmaceutical industry;Osmolyte;Molecular messenger
NEG	Isocitric acid	HMDB0000193	Organic compounds	Organic acids and derivatives	Carboxylic acids and derivatives	Tricarboxylic acids and derivatives	Tricarboxylic acids and derivatives	Endogenous;Food;Biological;Organ and components;Biofluid and excreta;Subcellular;Biological process
POS	Isoquinoline	HMDB0034244	Organic compounds	Organoheterocyclic compounds	Isoquinolines and derivatives	-	Isoquinolines and derivatives	Food;Subcellular;Cell and elements;Drug;Pharmaceutical industry;Nutrient
POS	Kahweol	HMDB0035602	Organic compounds	Lipids and lipid-like molecules	Prenol lipids	Monoterpenoids	Menthane monoterpenoids	Endogenous;Food;Biological;Cell and elements;Subcellular;Biological process;Surfactant;Emulsifier;Pharmaceutical industry;Nutrient;Energy storage;Energy source;Membrane stabilizer
POS	Kojic acid	HMDB0032923	Organic compounds	Organoheterocyclic compounds	Pyrans	Pyranones and derivatives	Pyranones and derivatives	Food;Biological;Synthetic;Subcellular;Cell and elements;Drug;Personal care products;Pharmaceutical industry;Nutrient
POS	Kynurenic acid	HMDB0000715	Organic compounds	Organoheterocyclic compounds	Quinolines and derivatives	Quinoline carboxylic acids	Quinoline carboxylic acids	Endogenous;Tissue and substructures;Organ and components;Cell and elements;Biofluid and excreta;Subcellular;Biological process;Pharmaceutical industry
POS	L-(-)-Methionine	HMDB0000696	Organic compounds	Organic acids and derivatives	Carboxylic acids and derivatives	Amino acids, peptides, and analogues	Methionine and derivatives	Endogenous;Food;Biological;Subcellular;Tissue and substructures;Organ and components;Biofluid and excreta;Cell and elements;Biological process;Atherogen;Metabotoxin;Food and nutrition;Pharmaceutical industry;Drug metabolite;Essential amino acid;Waste product;Trace element
NEG	L-(+)-Tartaric acid	HMDB0000956	Organic compounds	Organic oxygen compounds	Organooxygen compounds	Carbohydrates and carbohydrate conjugates	Sugar acids and derivatives	Food;Synthetic;Biological;Tissue and substructures;Organ and components;Cell and elements;Subcellular;Biofluid and excreta;Carcinogen;Food and nutrition;Personal care products;Pharmaceutical industry
NEG	L-2-Amino-3-oxobutanoic acid	HMDB0006454	Organic compounds	Organic acids and derivatives	Carboxylic acids and derivatives	Amino acids, peptides, and analogues	L-alpha-amino acids	Endogenous;Subcellular;Biological process;Pharmaceutical industry
POS	L-Acetylcarnitine	HMDB0000201	Organic compounds	Lipids and lipid-like molecules	Fatty Acyls	Fatty acid esters	Acyl carnitines	Endogenous;Food;Biological;Organ and components;Tissue and substructures;Biofluid and excreta;Subcellular;Cell and elements;Biological process;Surfactant;Emulsifier;Membrane stabilizer;Energy source;Energy storage;Nutrient
NEG	Lactic acid	HMDB0001311	Organic compounds	Organic acids and derivatives	Hydroxy acids and derivatives	Alpha hydroxy acids and derivatives	Alpha hydroxy acids and derivatives	Endogenous;Food;Biological;Organ and components;Tissue and substructures;Biofluid and excreta;Cell and elements;Subcellular;Biological process;Pharmaceutical industry
POS	L-Alanine	HMDB0000161	Organic compounds	Organic acids and derivatives	Carboxylic acids and derivatives	Amino acids, peptides, and analogues	Alanine and derivatives	Endogenous;Food;Synthetic;Biological;Tissue and substructures;Organ and components;Biofluid and excreta;Subcellular;Cell and elements;Biological process;Food and nutrition;Personal care products
POS	L-Arginine	HMDB0000517	Organic compounds	Organic acids and derivatives	Carboxylic acids and derivatives	Amino acids, peptides, and analogues	L-alpha-amino acids	Endogenous;Food;Synthetic;Biological;Tissue and substructures;Organ and components;Biofluid and excreta;Subcellular;Cell and elements;Biological process;Drug;Personal care products;Food and nutrition;Pharmaceutical industry;Drug metabolite;Essential amino acid;Semiessential amino acid;Waste product;Trace element
NEG	L-Aspartic acid	HMDB0000191	Organic compounds	Organic acids and derivatives	Carboxylic acids and derivatives	Amino acids, peptides, and analogues	Aspartic acid and derivatives	Endogenous;Food;Biological;Tissue and substructures;Organ and components;Biofluid and excreta;Subcellular;Cell and elements;Biological process;Pharmaceutical industry;Essential amino acid
NEG	Lauric acid	HMDB0303348	Organic compounds	Lipids and lipid-like molecules	Fatty Acyls	Fatty acids and conjugates	Medium-chain fatty acids	-
NEG	Lauric acid ethyl ester	HMDB0033788	Organic compounds	Lipids and lipid-like molecules	Fatty Acyls	Fatty acid esters	Fatty acid esters	Endogenous;Food;Biological;Biofluid and excreta;Cell and elements;Subcellular;Biological process;Surfactant;Emulsifier;Food and nutrition;Nutrient;Membrane stabilizer;Energy source;Energy storage
POS	L-Carnitine	HMDB0000062	Organic compounds	Organic nitrogen compounds	Organonitrogen compounds	Quaternary ammonium salts	Carnitines	Endogenous;Food;Synthetic;Biological;Organ and components;Tissue and substructures;Biofluid and excreta;Subcellular;Cell and elements;Biological process;Personal care products;Food and nutrition;Pharmaceutical industry;Essential amino acid;Vitamin
NEG	L-Dopa	HMDB0000181	Organic compounds	Organic acids and derivatives	Carboxylic acids and derivatives	Amino acids, peptides, and analogues	Tyrosine and derivatives	Endogenous;Food;Environmental;Biological;Organ and components;Tissue and substructures;Biofluid and excreta;Subcellular;Cell and elements;Biological process;Neurotoxin;Environmental contaminant;Prodrug;Pharmaceutical industry
POS	Levalbuterol	HMDB0001937	Organic compounds	Benzenoids	Benzene and substituted derivatives	Benzyl alcohols	Benzyl alcohols	-
NEG	Levonorgestrel	HMDB0014511	Organic compounds	Lipids and lipid-like molecules	Steroids and steroid derivatives	Estrane steroids	Estrogens and derivatives	Food;Cell and elements;Tissue and substructures;Subcellular;Biofluid and excreta;Biological process;Membrane stabilizer;Energy source;Energy storage;Molecular messenger;Drug;Surfactant;Emulsifier;Pharmaceutical industry
POS	L-Histidine	HMDB0000177	Organic compounds	Organic acids and derivatives	Carboxylic acids and derivatives	Amino acids, peptides, and analogues	Histidine and derivatives	Food;Synthetic;Biological;Tissue and substructures;Organ and components;Biofluid and excreta;Subcellular;Cell and elements;Biological process;Drug;Personal care products;Food and nutrition;Pharmaceutical industry;Essential amino acid;Semiessential amino acid;Trace element
NEG	Linoleic acid	HMDB0000673	Organic compounds	Lipids and lipid-like molecules	Fatty Acyls	Lineolic acids and derivatives	Lineolic acids and derivatives	Endogenous;Food;Exogenous;Synthetic;Biological;Organ and components;Tissue and substructures;Biofluid and excreta;Subcellular;Cell and elements;Biological process;Essential fatty acid;Membrane stabilizer;Energy source;Energy storage;Nutrient;Drug;Food and nutrition;Personal care products;Surfactant;Emulsifier
POS	Linoleoyl ethanolamide	HMDB0012252	Organic compounds	Organic nitrogen compounds	Organonitrogen compounds	Amines	N-acylethanolamines	Endogenous;Food;Biofluid and excreta;Cell and elements;Subcellular;Biological process;Surfactant;Emulsifier;Membrane stabilizer;Energy source;Energy storage
POS	Linoleyl carnitine	HMDB0006469	Organic compounds	Lipids and lipid-like molecules	Fatty Acyls	Fatty acid esters	Acyl carnitines	Endogenous;Food;Biological;Tissue and substructures;Biofluid and excreta;Subcellular;Cell and elements;Biological process;Surfactant;Emulsifier;Membrane stabilizer;Energy source;Energy storage;Nutrient
POS	L-Kynurenine	HMDB0000684	Organic compounds	Organic oxygen compounds	Organooxygen compounds	Carbonyl compounds	Alkyl-phenylketones	Endogenous;Food;Biological;Cell and elements;Organ and components;Tissue and substructures;Biofluid and excreta;Subcellular;Biological process;Pharmaceutical industry
POS	L-Lysine	HMDB0000182	Organic compounds	Organic acids and derivatives	Carboxylic acids and derivatives	Amino acids, peptides, and analogues	L-alpha-amino acids	Food;Synthetic;Biological;Tissue and substructures;Organ and components;Biofluid and excreta;Subcellular;Cell and elements;Biological process;Drug;Personal care products;Food and nutrition;Pharmaceutical industry;Essential amino acid;Trace element
POS	L-Methionine	HMDB0000696	Organic compounds	Organic acids and derivatives	Carboxylic acids and derivatives	Amino acids, peptides, and analogues	Methionine and derivatives	Endogenous;Food;Biological;Subcellular;Tissue and substructures;Organ and components;Biofluid and excreta;Cell and elements;Biological process;Atherogen;Metabotoxin;Food and nutrition;Pharmaceutical industry;Drug metabolite;Essential amino acid;Waste product;Trace element
POS	L-Octanoylcarnitine	HMDB0000791	Organic compounds	Lipids and lipid-like molecules	Fatty Acyls	Fatty acid esters	Acyl carnitines	Endogenous;Food;Biological;Tissue and substructures;Biofluid and excreta;Cell and elements;Subcellular;Biological process;Surfactant;Emulsifier;Membrane stabilizer;Energy source;Energy storage;Nutrient
POS	L-Proline	HMDB0000162	Organic compounds	Organic acids and derivatives	Carboxylic acids and derivatives	Amino acids, peptides, and analogues	Proline and derivatives	Endogenous;Food;Synthetic;Biological;Tissue and substructures;Organ and components;Biofluid and excreta;Subcellular;Cell and elements;Biological process;Neurotoxin;Metabotoxin;Environmental contaminant;Food and nutrition;Pharmaceutical industry;Drug metabolite;Waste product;Trace element
POS	L-Pyroglutamic acid	HMDB0000267	Organic compounds	Organic acids and derivatives	Carboxylic acids and derivatives	Amino acids, peptides, and analogues	Alpha amino acids and derivatives	Endogenous;Food;Biological;Tissue and substructures;Organ and components;Biofluid and excreta;Subcellular;Biological process;Metabotoxin;Acidogen;Pharmaceutical industry;Essential amino acid
POS	L-Threonine	HMDB0000167	Organic compounds	Organic acids and derivatives	Carboxylic acids and derivatives	Amino acids, peptides, and analogues	L-alpha-amino acids	Food;Synthetic;Biological;Tissue and substructures;Organ and components;Biofluid and excreta;Subcellular;Cell and elements;Biological process;Drug;Personal care products;Food and nutrition;Pharmaceutical industry;Essential amino acid;Trace element
POS	L-Tryptophan	HMDB0000929	Organic compounds	Organoheterocyclic compounds	Indoles and derivatives	Indolyl carboxylic acids and derivatives	Indolyl carboxylic acids and derivatives	Food;Synthetic;Biological;Tissue and substructures;Subcellular;Organ and components;Biofluid and excreta;Cell and elements;Biological process;Neurotoxin;Metabotoxin;Drug;Personal care products;Food and nutrition;Pharmaceutical industry;Essential amino acid;Trace element
POS	L-Tyrosine	HMDB0000158	Organic compounds	Organic acids and derivatives	Carboxylic acids and derivatives	Amino acids, peptides, and analogues	Tyrosine and derivatives	Endogenous;Food;Synthetic;Biological;Tissue and substructures;Organ and components;Biofluid and excreta;Subcellular;Cell and elements;Biological process;Trace element;Personal care products;Food and nutrition;Pharmaceutical industry
NEG	Luteolin	HMDB0005800	Organic compounds	Phenylpropanoids and polyketides	Flavonoids	Flavones	Flavones	Food;Biological;Subcellular;Biofluid and excreta
POS	L-Valine	HMDB0000883	Organic compounds	Organic acids and derivatives	Carboxylic acids and derivatives	Amino acids, peptides, and analogues	Valine and derivatives	Food;Synthetic;Biological;Tissue and substructures;Biofluid and excreta;Cell and elements;Subcellular;Biological process;Personal care products;Food and nutrition;Pharmaceutical industry;Essential amino acid;Trace element
POS	LysoPC(14:0)	HMDB0010379	Organic compounds	Lipids and lipid-like molecules	Glycerophospholipids	Glycerophosphocholines	1-acyl-sn-glycero-3-phosphocholines	Endogenous;Food;Biological;Tissue and substructures;Biofluid and excreta;Cell and elements;Subcellular;Biological process;Surfactant;Emulsifier;Food and nutrition;Energy source;Membrane stabilizer;Energy storage
POS	LysoPC(16:0)	HMDB0240262	Organic compounds	Lipids and lipid-like molecules	Glycerophospholipids	Glycerophosphocholines	2-acyl-sn-glycero-3-phosphocholines	Food;Endogenous;Biological;Tissue and substructures;Biofluid and excreta;Subcellular;Biological process;Energy storage;Energy source;Membrane stabilizer;Surfactant;Emulsifier;Food and nutrition
POS	LysoPC(16:1(9Z))	HMDB0010383	Organic compounds	Lipids and lipid-like molecules	Glycerophospholipids	Glycerophosphocholines	1-acyl-sn-glycero-3-phosphocholines	Endogenous;Food;Biological;Tissue and substructures;Biofluid and excreta;Cell and elements;Subcellular;Biological process;Surfactant;Emulsifier;Food and nutrition;Energy source;Membrane stabilizer;Energy storage
POS	LysoPC(17:0)	HMDB0012108	Organic compounds	Lipids and lipid-like molecules	Glycerophospholipids	Glycerophosphocholines	1-acyl-sn-glycero-3-phosphocholines	Endogenous;Food;Biological;Biofluid and excreta;Cell and elements;Subcellular;Biological process;Surfactant;Emulsifier;Food and nutrition;Energy source;Membrane stabilizer;Energy storage
POS	LysoPC(18:0)	HMDB0011149	Organic compounds	Lipids and lipid-like molecules	Glycerophospholipids	Glycerophosphocholines	Monoalkylglycerophosphocholines	Endogenous;Food;Biological;Biofluid and excreta;Cell and elements;Subcellular;Biological process;Surfactant;Emulsifier;Food and nutrition;Membrane stabilizer;Energy source;Energy storage
POS	LysoPC(18:1(11Z))	HMDB0010385	Organic compounds	Lipids and lipid-like molecules	Glycerophospholipids	Glycerophosphocholines	1-acyl-sn-glycero-3-phosphocholines	Endogenous;Food;Biological;Tissue and substructures;Biofluid and excreta;Cell and elements;Subcellular;Biological process;Surfactant;Emulsifier;Food and nutrition;Energy source;Membrane stabilizer;Energy storage
POS	LysoPC(18:2(9Z,12Z))	HMDB0061700	Organic compounds	Lipids and lipid-like molecules	Glycerophospholipids	Glycerophosphocholines	2-acyl-sn-glycero-3-phosphocholines	Food;Endogenous;Biological;Biofluid and excreta;Subcellular;Biological process;Energy storage;Energy source;Membrane stabilizer;Surfactant;Emulsifier;Food and nutrition
POS	LysoPC(18:3(6Z,9Z,12Z))	HMDB0010387	Organic compounds	Lipids and lipid-like molecules	Glycerophospholipids	Glycerophosphocholines	1-acyl-sn-glycero-3-phosphocholines	Endogenous;Food;Biological;Tissue and substructures;Biofluid and excreta;Cell and elements;Subcellular;Biological process;Surfactant;Emulsifier;Food and nutrition;Energy source;Membrane stabilizer;Energy storage
POS	LysoPC(20:0)	HMDB0010390	Organic compounds	Lipids and lipid-like molecules	Glycerophospholipids	Glycerophosphocholines	1-acyl-sn-glycero-3-phosphocholines	Endogenous;Food;Biological;Tissue and substructures;Biofluid and excreta;Cell and elements;Subcellular;Biological process;Surfactant;Emulsifier;Food and nutrition;Energy source;Membrane stabilizer;Energy storage
POS	LysoPC(20:1(11Z))	HMDB0010391	Organic compounds	Lipids and lipid-like molecules	Glycerophospholipids	Glycerophosphocholines	1-acyl-sn-glycero-3-phosphocholines	Endogenous;Food;Biological;Tissue and substructures;Biofluid and excreta;Cell and elements;Subcellular;Biological process;Surfactant;Emulsifier;Food and nutrition;Energy source;Membrane stabilizer;Energy storage
POS	LysoPC(20:2(11Z,14Z))	HMDB0010392	Organic compounds	Lipids and lipid-like molecules	Glycerophospholipids	Glycerophosphocholines	1-acyl-sn-glycero-3-phosphocholines	Endogenous;Food;Biological;Tissue and substructures;Biofluid and excreta;Cell and elements;Subcellular;Biological process;Surfactant;Emulsifier;Food and nutrition;Energy source;Membrane stabilizer;Energy storage
POS	LysoPC(20:3(5Z,8Z,11Z))	HMDB0010393	Organic compounds	Lipids and lipid-like molecules	Glycerophospholipids	Glycerophosphocholines	1-acyl-sn-glycero-3-phosphocholines	Endogenous;Food;Biological;Tissue and substructures;Biofluid and excreta;Cell and elements;Subcellular;Biological process;Surfactant;Emulsifier;Food and nutrition;Energy source;Membrane stabilizer;Energy storage
POS	LysoPC(20:4(8Z,11Z,14Z,17Z))	HMDB0010396	Organic compounds	Lipids and lipid-like molecules	Glycerophospholipids	Glycerophosphocholines	1-acyl-sn-glycero-3-phosphocholines	Endogenous;Food;Biological;Tissue and substructures;Biofluid and excreta;Cell and elements;Subcellular;Biological process;Surfactant;Emulsifier;Food and nutrition;Energy source;Membrane stabilizer;Energy storage
POS	LysoPC(22:0)	HMDB0010398	Organic compounds	Lipids and lipid-like molecules	Glycerophospholipids	Glycerophosphocholines	1-acyl-sn-glycero-3-phosphocholines	Endogenous;Food;Biological;Tissue and substructures;Biofluid and excreta;Cell and elements;Subcellular;Biological process;Surfactant;Emulsifier;Food and nutrition;Energy source;Membrane stabilizer;Energy storage
POS	LysoPC(22:1(13Z))	HMDB0010399	Organic compounds	Lipids and lipid-like molecules	Glycerophospholipids	Glycerophosphocholines	1-acyl-sn-glycero-3-phosphocholines	Endogenous;Food;Biological;Tissue and substructures;Biofluid and excreta;Cell and elements;Subcellular;Biological process;Surfactant;Emulsifier;Food and nutrition;Energy source;Membrane stabilizer;Energy storage
POS	LysoPC(22:5(7Z,10Z,13Z,16Z,19Z))	HMDB0010403	Organic compounds	Lipids and lipid-like molecules	Glycerophospholipids	Glycerophosphocholines	1-acyl-sn-glycero-3-phosphocholines	Endogenous;Food;Biological;Tissue and substructures;Biofluid and excreta;Cell and elements;Subcellular;Biological process;Surfactant;Emulsifier;Food and nutrition;Energy source;Membrane stabilizer;Energy storage
POS	LysoPC(24:0)	HMDB0010405	Organic compounds	Lipids and lipid-like molecules	Glycerophospholipids	Glycerophosphocholines	1-acyl-sn-glycero-3-phosphocholines	Endogenous;Food;Biological;Tissue and substructures;Biofluid and excreta;Cell and elements;Subcellular;Biological process;Surfactant;Emulsifier;Food and nutrition;Energy source;Membrane stabilizer;Energy storage
POS	LysoPC(24:1(15Z))	HMDB0010406	Organic compounds	Lipids and lipid-like molecules	Glycerophospholipids	Glycerophosphocholines	1-acyl-sn-glycero-3-phosphocholines	Endogenous;Food;Biological;Tissue and substructures;Biofluid and excreta;Cell and elements;Subcellular;Biological process;Surfactant;Emulsifier;Food and nutrition;Energy source;Membrane stabilizer;Energy storage
POS	LysoPC(O-18:0)	HMDB0011149	Organic compounds	Lipids and lipid-like molecules	Glycerophospholipids	Glycerophosphocholines	Monoalkylglycerophosphocholines	Endogenous;Food;Biological;Biofluid and excreta;Cell and elements;Subcellular;Biological process;Surfactant;Emulsifier;Food and nutrition;Membrane stabilizer;Energy source;Energy storage
POS	LysoPC(P-18:0)	HMDB0013122	Organic compounds	Lipids and lipid-like molecules	Glycerophospholipids	Glycerophosphocholines	1-(1Z-alkenyl)-glycero-3-phosphocholines	Endogenous;Food;Biological;Biofluid and excreta;Cell and elements;Subcellular;Biological process;Surfactant;Emulsifier;Food and nutrition;Energy source;Membrane stabilizer;Energy storage
POS	LysoPE(0:0/16:1(9Z))	HMDB0011474	Organic compounds	Lipids and lipid-like molecules	Glycerophospholipids	Glycerophosphoethanolamines	2-acyl-sn-glycero-3-phosphoethanolamines	Food;Endogenous;Biological;Biofluid and excreta;Tissue and substructures;Cell and elements;Subcellular;Biological process;Surfactant;Emulsifier;Food and nutrition;Nutrient;Membrane stabilizer;Energy source;Energy storage
POS	LysoPE(0:0/18:1(9Z))	HMDB0011476	Organic compounds	Lipids and lipid-like molecules	Glycerophospholipids	Glycerophosphoethanolamines	2-acyl-sn-glycero-3-phosphoethanolamines	Food;Endogenous;Biological;Biofluid and excreta;Tissue and substructures;Cell and elements;Subcellular;Biological process;Surfactant;Emulsifier;Food and nutrition;Nutrient;Membrane stabilizer;Energy source;Energy storage
POS	LysoPE(0:0/18:2(9Z,12Z))	HMDB0011477	Organic compounds	Lipids and lipid-like molecules	Glycerophospholipids	Glycerophosphoethanolamines	2-acyl-sn-glycero-3-phosphoethanolamines	Food;Endogenous;Biological;Tissue and substructures;Biofluid and excreta;Cell and elements;Subcellular;Biological process;Surfactant;Emulsifier;Food and nutrition;Nutrient;Membrane stabilizer;Energy source;Energy storage
POS	LysoPE(0:0/18:3(9Z,12Z,15Z))	HMDB0011479	Organic compounds	Lipids and lipid-like molecules	Glycerophospholipids	Glycerophosphoethanolamines	2-acyl-sn-glycero-3-phosphoethanolamines	Food;Endogenous;Biological;Biofluid and excreta;Tissue and substructures;Cell and elements;Subcellular;Biological process;Surfactant;Emulsifier;Food and nutrition;Nutrient;Membrane stabilizer;Energy source;Energy storage
POS	LysoPE(0:0/18:4(6Z,9Z,12Z,15Z))	HMDB0011480	Organic compounds	Lipids and lipid-like molecules	Glycerophospholipids	Glycerophosphoethanolamines	2-acyl-sn-glycero-3-phosphoethanolamines	Food;Endogenous;Biological;Biofluid and excreta;Tissue and substructures;Cell and elements;Subcellular;Biological process;Surfactant;Emulsifier;Food and nutrition;Nutrient;Membrane stabilizer;Energy source;Energy storage
POS	LysoPE(0:0/20:2(11Z,14Z))	HMDB0011483	Organic compounds	Lipids and lipid-like molecules	Glycerophospholipids	Glycerophosphoethanolamines	2-acyl-sn-glycero-3-phosphoethanolamines	Food;Endogenous;Biological;Biofluid and excreta;Tissue and substructures;Cell and elements;Subcellular;Biological process;Surfactant;Emulsifier;Food and nutrition;Nutrient;Membrane stabilizer;Energy source;Energy storage
POS	LysoPE(0:0/20:4(8Z,11Z,14Z,17Z))	HMDB0011488	Organic compounds	Lipids and lipid-like molecules	Glycerophospholipids	Glycerophosphoethanolamines	2-acyl-sn-glycero-3-phosphoethanolamines	Food;Endogenous;Biological;Tissue and substructures;Biofluid and excreta;Cell and elements;Subcellular;Biological process;Surfactant;Emulsifier;Food and nutrition;Nutrient;Membrane stabilizer;Energy source;Energy storage
POS	LysoPE(0:0/20:5(5Z,8Z,11Z,14Z,17Z))	HMDB0011489	Organic compounds	Lipids and lipid-like molecules	Glycerophospholipids	Glycerophosphoethanolamines	2-acyl-sn-glycero-3-phosphoethanolamines	Food;Endogenous;Biological;Biofluid and excreta;Tissue and substructures;Cell and elements;Subcellular;Biological process;Surfactant;Emulsifier;Food and nutrition;Nutrient;Membrane stabilizer;Energy source;Energy storage
POS	LysoPE(0:0/22:1(13Z))	HMDB0011491	Organic compounds	Lipids and lipid-like molecules	Glycerophospholipids	Glycerophosphoethanolamines	2-acyl-sn-glycero-3-phosphoethanolamines	Food;Endogenous;Biological;Biofluid and excreta;Tissue and substructures;Cell and elements;Subcellular;Biological process;Surfactant;Emulsifier;Food and nutrition;Nutrient;Membrane stabilizer;Energy source;Energy storage
POS	LysoPE(0:0/22:2(13Z,16Z))	HMDB0011492	Organic compounds	Lipids and lipid-like molecules	Glycerophospholipids	Glycerophosphoethanolamines	2-acyl-sn-glycero-3-phosphoethanolamines	Food;Endogenous;Biological;Biofluid and excreta;Tissue and substructures;Cell and elements;Subcellular;Biological process;Surfactant;Emulsifier;Food and nutrition;Nutrient;Membrane stabilizer;Energy source;Energy storage
POS	LysoPE(0:0/22:5(4Z,7Z,10Z,13Z,16Z))	HMDB0011494	Organic compounds	Lipids and lipid-like molecules	Glycerophospholipids	Glycerophosphoethanolamines	2-acyl-sn-glycero-3-phosphoethanolamines	Food;Endogenous;Biological;Biofluid and excreta;Tissue and substructures;Cell and elements;Subcellular;Biological process;Surfactant;Emulsifier;Food and nutrition;Nutrient;Membrane stabilizer;Energy source;Energy storage
POS	LysoPE(14:1(9Z)/0:0)	HMDB0011501	Organic compounds	Lipids and lipid-like molecules	Glycerophospholipids	Glycerophosphoethanolamines	1-acyl-sn-glycero-3-phosphoethanolamines	Food;Endogenous;Biological;Biofluid and excreta;Tissue and substructures;Cell and elements;Subcellular;Biological process;Surfactant;Emulsifier;Food and nutrition;Nutrient;Membrane stabilizer;Energy source;Energy storage
POS	LysoPE(20:3(5Z,8Z,11Z)/0:0)	HMDB0011515	Organic compounds	Lipids and lipid-like molecules	Glycerophospholipids	Glycerophosphoethanolamines	1-acyl-sn-glycero-3-phosphoethanolamines	Food;Endogenous;Biological;Biofluid and excreta;Tissue and substructures;Cell and elements;Subcellular;Biological process;Surfactant;Emulsifier;Food and nutrition;Nutrient;Membrane stabilizer;Energy source;Energy storage
POS	LysoPE(24:1(15Z)/0:0)	HMDB0011528	Organic compounds	Lipids and lipid-like molecules	Glycerophospholipids	Glycerophosphoethanolamines	1-acyl-sn-glycero-3-phosphoethanolamines	Food;Endogenous;Biological;Biofluid and excreta;Tissue and substructures;Cell and elements;Subcellular;Biological process;Surfactant;Emulsifier;Food and nutrition;Nutrient;Membrane stabilizer;Energy source;Energy storage
NEG	Malic acid	HMDB0000156	Organic compounds	Organic acids and derivatives	Hydroxy acids and derivatives	Beta hydroxy acids and derivatives	Beta hydroxy acids and derivatives	Endogenous;Food;Biological;Tissue and substructures;Organ and components;Biofluid and excreta;Subcellular;Biological process;Pharmaceutical industry
NEG	mannitol	HMDB0000765	Organic compounds	Organic oxygen compounds	Organooxygen compounds	Carbohydrates and carbohydrate conjugates	Sugar alcohols	Endogenous;Food;Biological;Tissue and substructures;Organ and components;Biofluid and excreta;Cell and elements;Subcellular;Biological process;Membrane stabilizer;Energy source;Energy storage;Surfactant;Emulsifier;Pharmaceutical industry
POS	Maslinic acid	HMDB0002392	Organic compounds	Lipids and lipid-like molecules	Prenol lipids	Triterpenoids	Triterpenoids	Endogenous;Food;Biological;Biological process;Surfactant;Emulsifier;Membrane stabilizer;Energy source;Energy storage;Nutrient
POS	Melatonin	HMDB0001389	Organic compounds	Organoheterocyclic compounds	Indoles and derivatives	Indoles	3-alkylindoles	Endogenous;Food;Biological;Organ and components;Cell and elements;Tissue and substructures;Biofluid and excreta;Subcellular;Biological process;Free radical scavenger;Antioxidant;Modulator;Molecular messenger;Pharmaceutical industry
POS	Menadione	HMDB0001892	Organic compounds	Benzenoids	Naphthalenes	Naphthoquinones	Naphthoquinones	Endogenous;Food;Biological;Subcellular;Organ and components;Cell and elements;Biofluid and excreta;Tissue and substructures;Pharmaceutical industry
POS	Methenolone	HMDB0041928	Organic compounds	Lipids and lipid-like molecules	Steroids and steroid derivatives	Androstane steroids	Androgens and derivatives	Food;Cell and elements;Tissue and substructures;Biofluid and excreta;Subcellular;Biological process;Drug;Surfactant;Emulsifier;Pharmaceutical industry;Nutrient;Energy storage;Energy source;Membrane stabilizer;Molecular messenger
NEG	Mevalonic acid	HMDB0000227	Organic compounds	Lipids and lipid-like molecules	Fatty Acyls	Fatty acids and conjugates	Hydroxy fatty acids	Endogenous;Food;Biological;Organ and components;Cell and elements;Biofluid and excreta;Subcellular;Biological process;Pharmaceutical industry;Nutrient;Energy storage;Energy source;Membrane stabilizer
NEG	Myristic acid	HMDB0000806	Organic compounds	Lipids and lipid-like molecules	Fatty Acyls	Fatty acids and conjugates	Long-chain fatty acids	Endogenous;Food;Biological;Tissue and substructures;Organ and components;Biofluid and excreta;Subcellular;Cell and elements;Biological process;Membrane stabilizer;Energy source;Energy storage;Nutrient;Food and nutrition;Surfactant;Emulsifier;Pharmaceutical industry
NEG	Myristoleic acid	HMDB0002000	Organic compounds	Lipids and lipid-like molecules	Fatty Acyls	Fatty acids and conjugates	Long-chain fatty acids	Endogenous;Food;Biological;Tissue and substructures;Biofluid and excreta;Cell and elements;Subcellular;Biological process;Surfactant;Emulsifier;Membrane stabilizer;Energy source;Energy storage;Nutrient
POS	N(6)-Methyllysine	HMDB0002038	Organic compounds	Organic acids and derivatives	Carboxylic acids and derivatives	Amino acids, peptides, and analogues	L-alpha-amino acids	Endogenous;Pharmaceutical industry
POS	N,N-Dimethylsphing-4-enine	HMDB0013645	Organic compounds	Organic nitrogen compounds	Organonitrogen compounds	Amines	1,2-aminoalcohols	Endogenous;Food;Cell and elements;Subcellular;Biological process;Surfactant;Emulsifier;Membrane stabilizer;Energy source;Energy storage
POS	N2,N2-Dimethylguanosine	HMDB0004824	Organic compounds	Nucleos(t)ides and analogues	Purine nucleosides	-	Purine nucleosides	Endogenous
NEG	N-Acetylalanine	HMDB0255053	Organic compounds	Organic acids and derivatives	Carboxylic acids and derivatives	Amino acids, peptides, and analogues	N-acyl-alpha amino acids	-
POS	N-Acetyl-D-glucosamine	HMDB0000215	Organic compounds	Organic oxygen compounds	Organooxygen compounds	Carbohydrates and carbohydrate conjugates	Acylaminosugars	Endogenous;Food;Biological;Tissue and substructures;Cell and elements;Organ and components;Biofluid and excreta;Subcellular;Biological process;Drug;Food and nutrition
NEG	N-acetylgalactosamine	HMDB0000212	Organic compounds	Organic oxygen compounds	Organooxygen compounds	Carbohydrates and carbohydrate conjugates	N-acyl-alpha-hexosamines	Endogenous;Food;Biological;Cell and elements;Organ and components;Tissue and substructures;Subcellular;Biofluid and excreta;Pharmaceutical industry
POS	N-acetyl-L-ornithine	HMDB0240589	Organic compounds	Organic acids and derivatives	Carboxylic acids and derivatives	Amino acids, peptides, and analogues	L-alpha-amino acids	-
POS	N-Acetylornithine	HMDB0240589	Organic compounds	Organic acids and derivatives	Carboxylic acids and derivatives	Amino acids, peptides, and analogues	L-alpha-amino acids	-
POS	N-Acetylvaline	HMDB0011757	Organic compounds	Organic acids and derivatives	Carboxylic acids and derivatives	Amino acids, peptides, and analogues	Valine and derivatives	Endogenous
POS	N-Arachidonoyl glycine	HMDB0241918	Organic compounds	Organic acids and derivatives	Carboxylic acids and derivatives	Amino acids, peptides, and analogues	N-acyl-alpha amino acids	-
POS	N-Butyryl-L-homoserine lactone	HMDB0247190	Organic compounds	Organic acids and derivatives	Carboxylic acids and derivatives	Amino acids, peptides, and analogues	N-acyl-alpha amino acids and derivatives	-
POS	N-Desmethyltramadol	HMDB0061007	Organic compounds	Benzenoids	Phenol ethers	Anisoles	Anisoles	Endogenous;Organ and components;Subcellular;Biofluid and excreta;Biological process;Drug metabolite;Waste product
NEG	Neomenthol-glucuronide	HMDB0060012	Organic compounds	Lipids and lipid-like molecules	Prenol lipids	Terpene glycosides	Terpene glycosides	Endogenous;Food;Biological;Cell and elements;Subcellular;Biofluid and excreta;Organ and components;Biological process;Waste product;Nutrient;Energy storage;Energy source;Membrane stabilizer
POS	nicamide	HMDB0001406	Organic compounds	Organoheterocyclic compounds	Pyridines and derivatives	Pyridinecarboxylic acids and derivatives	Nicotinamides	Endogenous;Food;Synthetic;Biological;Organ and components;Tissue and substructures;Biofluid and excreta;Cell and elements;Biological process;Metabolite;Antioxidant;Food and nutrition;Personal care products;Pharmaceutical industry
POS	Nicotinuric acid	HMDB0003269	Organic compounds	Organic acids and derivatives	Carboxylic acids and derivatives	Amino acids, peptides, and analogues	N-acyl-alpha amino acids	Endogenous;Subcellular;Biofluid and excreta
NEG	nitrotyrosine	HMDB0255667	Organic compounds	Organic acids and derivatives	Carboxylic acids and derivatives	Amino acids, peptides, and analogues	Tyrosine and derivatives	-
POS	N-lactoyl-phenylalanine	HMDB0062175	Organic compounds	Organic acids and derivatives	Carboxylic acids and derivatives	Amino acids, peptides, and analogues	Phenylalanine and derivatives	-
POS	N-Oleoyl Glycine	HMDB0241916	Organic compounds	Organoheterocyclic compounds	Diazines	Pyrimidines and pyrimidine derivatives	Pyrimidinecarboxylic acids and derivatives	-
NEG	Nonanoic acid	HMDB0000847	Organic compounds	Lipids and lipid-like molecules	Fatty Acyls	Fatty acids and conjugates	Medium-chain fatty acids	Endogenous;Food;Biological;Tissue and substructures;Biofluid and excreta;Cell and elements;Subcellular;Biological process;Food and nutrition;Surfactant;Emulsifier;Membrane stabilizer;Energy source;Energy storage;Nutrient
POS	Nonanoylcarnitine	HMDB0013288	Organic compounds	Lipids and lipid-like molecules	Fatty Acyls	Fatty acid esters	Acyl carnitines	Endogenous;Food;Biological;Biofluid and excreta;Cell and elements;Subcellular;Biological process;Surfactant;Emulsifier;Membrane stabilizer;Energy source;Energy storage;Nutrient
POS	Norbuprenorphine	HMDB0060546	Organic compounds	Benzenoids	Phenanthrenes and derivatives	-	Phenanthrenes and derivatives	Endogenous;Organ and components;Subcellular;Biofluid and excreta;Drug metabolite;Waste product
POS	Normorphine	HMDB0041959	Organic compounds	Alkaloids and derivatives	Morphinans	-	Morphinans	Endogenous;Organ and components;Subcellular;Biofluid and excreta;Biological process;Drug metabolite;Nutrient;Waste product
POS	o-Cresol	HMDB0002055	Organic compounds	Benzenoids	Phenols	Cresols	Ortho cresols	Food;Synthetic;Environmental;Biological;Parenteral;Enteral;Subcellular;Biofluid and excreta;Air pollutant;Environmental contaminant;Hazardous air pollutant;Food and nutrition
POS	Octyl hydrogen phthalate	HMDB0254869	Organic compounds	Benzenoids	Benzene and substituted derivatives	Benzoic acids and derivatives	Benzoic acid esters	-
POS	Oleamide	HMDB0002117	Organic compounds	Lipids and lipid-like molecules	Fatty Acyls	Fatty amides	Fatty amides	Endogenous;Food;Biological;Biofluid and excreta;Cell and elements;Subcellular;Biological process;Surfactant;Emulsifier;Membrane stabilizer;Energy source;Energy storage;Nutrient
POS	Oleic acid	HMDB0000207	Organic compounds	Lipids and lipid-like molecules	Fatty Acyls	Fatty acids and conjugates	Long-chain fatty acids	Endogenous;Food;Synthetic;Biological;Organ and components;Tissue and substructures;Biofluid and excreta;Cell and elements;Subcellular;Biological process;Food and nutrition;Personal care products;Surfactant;Emulsifier;Membrane stabilizer;Energy source;Energy storage;Nutrient
POS	Oleoyl ethanolamide	HMDB0002088	Organic compounds	Organic nitrogen compounds	Organonitrogen compounds	Amines	N-acylethanolamines	Endogenous;Food;Tissue and substructures;Biofluid and excreta;Cell and elements;Subcellular;Biological process;Surfactant;Emulsifier;Membrane stabilizer;Energy source;Energy storage
POS	Oleoyl glycine	HMDB0013631	Organic compounds	Organic acids and derivatives	Carboxylic acids and derivatives	Amino acids, peptides, and analogues	N-acyl-alpha amino acids	Endogenous;Subcellular;Biofluid and excreta
POS	Ornithine	HMDB0000214	Organic compounds	Organic acids and derivatives	Carboxylic acids and derivatives	Amino acids, peptides, and analogues	L-alpha-amino acids	Endogenous;Food;Biological;Organ and components;Biofluid and excreta;Cell and elements;Subcellular;Biological process;Pharmaceutical industry
NEG	Orotic acid	HMDB0000226	Organic compounds	Organoheterocyclic compounds	Diazines	Pyrimidines and pyrimidine derivatives	Pyrimidinecarboxylic acids	Endogenous;Food;Biological;Tissue and substructures;Organ and components;Biofluid and excreta;Subcellular;Biological process;Acidogen;Metabotoxin;Metabolite;Pharmaceutical industry
POS	Ouabain	HMDB0015224	Organic compounds	Benzenoids	Naphthalenes	-	Naphthalenes	Food;Cell and elements;Tissue and substructures;Subcellular;Biofluid and excreta;Biological process;Membrane stabilizer;Energy source;Energy storage;Molecular messenger;Air pollutant;Drug;Enzyme inhibitor;Surfactant;Emulsifier;Pharmaceutical industry
NEG	Oxoadipic Acid	HMDB0000225	Organic compounds	Organic acids and derivatives	Keto acids and derivatives	Medium-chain keto acids and derivatives	Medium-chain keto acids and derivatives	Endogenous;Food;Biological;Biofluid and excreta;Subcellular;Biological process;Acidogen;Metabotoxin
POS	PA(18:1(11Z)/18:1(11Z))	HMDB0007862	Organic compounds	Lipids and lipid-like molecules	Glycerophospholipids	Glycerophosphates	1,2-diacylglycerol-3-phosphates	Endogenous;Food;Biological;Tissue and substructures;Biofluid and excreta;Cell and elements;Subcellular;Biological process;Surfactant;Emulsifier;Food and nutrition;Energy source;Membrane stabilizer;Energy storage
POS	Pachymic acid	HMDB0256070	Organic compounds	Lipids and lipid-like molecules	Prenol lipids	Triterpenoids	Triterpenoids	-
NEG	Palmitic acid	HMDB0000220	Organic compounds	Lipids and lipid-like molecules	Fatty Acyls	Fatty acids and conjugates	Long-chain fatty acids	Endogenous;Food;Synthetic;Biological;Organ and components;Tissue and substructures;Biofluid and excreta;Subcellular;Cell and elements;Biological process;Food and nutrition;Personal care products;Surfactant;Emulsifier;Membrane stabilizer;Energy source;Energy storage;Nutrient
NEG	Palmitoleic Acid	HMDB0003229	Organic compounds	Lipids and lipid-like molecules	Fatty Acyls	Fatty acids and conjugates	Long-chain fatty acids	Endogenous;Food;Biological;Tissue and substructures;Organ and components;Biofluid and excreta;Cell and elements;Subcellular;Biological process;Membrane stabilizer;Energy source;Energy storage;Nutrient;Surfactant;Emulsifier;Pharmaceutical industry
POS	Palmitoylcarnitine	HMDB0000222	Organic compounds	Lipids and lipid-like molecules	Fatty Acyls	Fatty acid esters	Acyl carnitines	Endogenous;Food;Biological;Tissue and substructures;Biofluid and excreta;Subcellular;Cell and elements;Biological process;Metabolite;Membrane stabilizer;Energy source;Energy storage;Nutrient;Surfactant;Emulsifier
POS	Pantothenic acid	HMDB0000210	Organic compounds	Organic oxygen compounds	Organooxygen compounds	Alcohols and polyols	Secondary alcohols	Food;Tissue and substructures;Organ and components;Biofluid and excreta;Cell and elements;Subcellular;Biological process;Drug;Pharmaceutical industry;Essential vitamin
POS	Paraxanthine	HMDB0001860	Organic compounds	Organoheterocyclic compounds	Imidazopyrimidines	Purines and purine derivatives	Xanthines	Endogenous;Tissue and substructures;Organ and components;Subcellular;Biofluid and excreta;Biological process;Drug metabolite;Waste product
POS	PC(14:0/18:1(9Z))	HMDB0007873	Organic compounds	Lipids and lipid-like molecules	Glycerophospholipids	Glycerophosphocholines	Phosphatidylcholines	Endogenous;Food;Biological;Tissue and substructures;Biofluid and excreta;Cell and elements;Subcellular;Biological process;Surfactant;Emulsifier;Food and nutrition;Energy source;Membrane stabilizer;Energy storage
POS	PC(14:0/22:1(13Z))	HMDB0007887	Organic compounds	Lipids and lipid-like molecules	Glycerophospholipids	Glycerophosphocholines	Phosphatidylcholines	Endogenous;Food;Biological;Tissue and substructures;Biofluid and excreta;Cell and elements;Subcellular;Biological process;Surfactant;Emulsifier;Food and nutrition;Energy source;Membrane stabilizer;Energy storage
POS	PC(14:0/22:5(4Z,7Z,10Z,13Z,16Z))	HMDB0007890	Organic compounds	Lipids and lipid-like molecules	Glycerophospholipids	Glycerophosphocholines	Phosphatidylcholines	Endogenous;Food;Biological;Tissue and substructures;Biofluid and excreta;Cell and elements;Subcellular;Biological process;Surfactant;Emulsifier;Food and nutrition;Energy source;Membrane stabilizer;Energy storage
POS	PC(14:0/P-16:0)	HMDB0007895	Organic compounds	Lipids and lipid-like molecules	Glycerophospholipids	Glycerophosphocholines	1-acyl,2-(1Z-alkenyl)-glycerophosphocholines	Endogenous;Food;Biological;Tissue and substructures;Biofluid and excreta;Cell and elements;Subcellular;Biological process;Surfactant;Emulsifier;Food and nutrition;Energy source;Membrane stabilizer;Energy storage
POS	PC(14:1(9Z)/14:0)	HMDB0007899	Organic compounds	Lipids and lipid-like molecules	Glycerophospholipids	Glycerophosphocholines	Phosphatidylcholines	Endogenous;Food;Biological;Tissue and substructures;Biofluid and excreta;Cell and elements;Subcellular;Biological process;Surfactant;Emulsifier;Food and nutrition;Energy source;Membrane stabilizer;Energy storage
POS	PC(14:1(9Z)/18:2(9Z,12Z))	HMDB0007907	Organic compounds	Lipids and lipid-like molecules	Glycerophospholipids	Glycerophosphocholines	Phosphatidylcholines	Endogenous;Food;Biological;Tissue and substructures;Biofluid and excreta;Cell and elements;Subcellular;Biological process;Surfactant;Emulsifier;Food and nutrition;Energy source;Membrane stabilizer;Energy storage
POS	PC(14:1(9Z)/20:0)	HMDB0007911	Organic compounds	Lipids and lipid-like molecules	Glycerophospholipids	Glycerophosphocholines	Phosphatidylcholines	Endogenous;Food;Biological;Tissue and substructures;Biofluid and excreta;Cell and elements;Subcellular;Biological process;Surfactant;Emulsifier;Food and nutrition;Energy source;Membrane stabilizer;Energy storage
POS	PC(14:1(9Z)/22:1(13Z))	HMDB0007920	Organic compounds	Lipids and lipid-like molecules	Glycerophospholipids	Glycerophosphocholines	Phosphatidylcholines	Endogenous;Food;Biological;Tissue and substructures;Biofluid and excreta;Cell and elements;Subcellular;Biological process;Surfactant;Emulsifier;Food and nutrition;Energy source;Membrane stabilizer;Energy storage
POS	PC(14:1(9Z)/P-18:1(11Z))	HMDB0007930	Organic compounds	Lipids and lipid-like molecules	Glycerophospholipids	Glycerophosphocholines	1-acyl,2-(1Z-alkenyl)-glycerophosphocholines	Endogenous;Food;Biological;Tissue and substructures;Biofluid and excreta;Cell and elements;Subcellular;Biological process;Surfactant;Emulsifier;Food and nutrition;Energy source;Membrane stabilizer;Energy storage
POS	PC(16:1(9Z)/14:1(9Z))	HMDB0007999	Organic compounds	Lipids and lipid-like molecules	Glycerophospholipids	Glycerophosphocholines	Phosphatidylcholines	Endogenous;Food;Biological;Tissue and substructures;Biofluid and excreta;Cell and elements;Subcellular;Biological process;Surfactant;Emulsifier;Food and nutrition;Energy source;Membrane stabilizer;Energy storage
POS	PC(16:1(9Z)/20:3(8Z,11Z,14Z))	HMDB0008014	Organic compounds	Lipids and lipid-like molecules	Glycerophospholipids	Glycerophosphocholines	Phosphatidylcholines	Endogenous;Food;Biological;Tissue and substructures;Biofluid and excreta;Cell and elements;Subcellular;Biological process;Surfactant;Emulsifier;Food and nutrition;Energy source;Membrane stabilizer;Energy storage
POS	PC(16:1(9Z)/22:2(13Z,16Z))	HMDB0008020	Organic compounds	Lipids and lipid-like molecules	Glycerophospholipids	Glycerophosphocholines	Phosphatidylcholines	Endogenous;Food;Biological;Tissue and substructures;Biofluid and excreta;Cell and elements;Subcellular;Biological process;Surfactant;Emulsifier;Food and nutrition;Energy source;Membrane stabilizer;Energy storage
POS	PC(16:1(9Z)/22:5(7Z,10Z,13Z,16Z,19Z))	HMDB0008024	Organic compounds	Lipids and lipid-like molecules	Glycerophospholipids	Glycerophosphocholines	Phosphatidylcholines	Endogenous;Food;Biological;Tissue and substructures;Biofluid and excreta;Cell and elements;Subcellular;Biological process;Surfactant;Emulsifier;Food and nutrition;Energy source;Membrane stabilizer;Energy storage
POS	PC(18:0/20:4(8Z,11Z,14Z,17Z))	HMDB0008049	Organic compounds	Lipids and lipid-like molecules	Glycerophospholipids	Glycerophosphocholines	Phosphatidylcholines	Endogenous;Food;Biological;Tissue and substructures;Biofluid and excreta;Cell and elements;Subcellular;Biological process;Surfactant;Emulsifier;Food and nutrition;Energy source;Membrane stabilizer;Energy storage
POS	PC(18:1(11Z)/20:0)	HMDB0008076	Organic compounds	Lipids and lipid-like molecules	Glycerophospholipids	Glycerophosphocholines	Phosphatidylcholines	Endogenous;Food;Biological;Tissue and substructures;Biofluid and excreta;Cell and elements;Subcellular;Biological process;Surfactant;Emulsifier;Food and nutrition;Energy source;Membrane stabilizer;Energy storage
POS	PC(18:2(9Z,12Z)/18:4(6Z,9Z,12Z,15Z))	HMDB0008142	Organic compounds	Lipids and lipid-like molecules	Glycerophospholipids	Glycerophosphocholines	Phosphatidylcholines	Endogenous;Food;Biological;Tissue and substructures;Biofluid and excreta;Cell and elements;Subcellular;Biological process;Surfactant;Emulsifier;Food and nutrition;Energy source;Membrane stabilizer;Energy storage
POS	PC(18:3(6Z,9Z,12Z)/16:0)	HMDB0008166	Organic compounds	Lipids and lipid-like molecules	Glycerophospholipids	Glycerophosphocholines	Phosphatidylcholines	Endogenous;Food;Biological;Tissue and substructures;Biofluid and excreta;Cell and elements;Subcellular;Biological process;Surfactant;Emulsifier;Food and nutrition;Energy source;Membrane stabilizer;Energy storage
POS	PC(20:1(11Z)/14:1(9Z))	HMDB0008296	Organic compounds	Lipids and lipid-like molecules	Glycerophospholipids	Glycerophosphocholines	Phosphatidylcholines	Endogenous;Food;Biological;Tissue and substructures;Biofluid and excreta;Cell and elements;Subcellular;Biological process;Surfactant;Emulsifier;Food and nutrition;Energy source;Membrane stabilizer;Energy storage
POS	PC(20:3(5Z,8Z,11Z)/14:1(9Z))	HMDB0008362	Organic compounds	Lipids and lipid-like molecules	Glycerophospholipids	Glycerophosphocholines	Phosphatidylcholines	Endogenous;Food;Biological;Tissue and substructures;Biofluid and excreta;Cell and elements;Subcellular;Biological process;Surfactant;Emulsifier;Food and nutrition;Energy source;Membrane stabilizer;Energy storage
POS	PC(20:3(5Z,8Z,11Z)/20:3(5Z,8Z,11Z))	HMDB0008376	Organic compounds	Lipids and lipid-like molecules	Glycerophospholipids	Glycerophosphocholines	Phosphatidylcholines	Endogenous;Food;Biological;Tissue and substructures;Biofluid and excreta;Cell and elements;Subcellular;Biological process;Surfactant;Emulsifier;Food and nutrition;Energy source;Membrane stabilizer;Energy storage
POS	PC(22:4(7Z,10Z,13Z,16Z)/20:2(11Z,14Z))	HMDB0008637	Organic compounds	Lipids and lipid-like molecules	Glycerophospholipids	Glycerophosphocholines	Phosphatidylcholines	Endogenous;Food;Biological;Tissue and substructures;Biofluid and excreta;Cell and elements;Subcellular;Biological process;Surfactant;Emulsifier;Food and nutrition;Energy source;Membrane stabilizer;Energy storage
POS	PC(O-16:0/18:2(9Z,12Z))	HMDB0011151	Organic compounds	Lipids and lipid-like molecules	Glycerophospholipids	Glycerophosphocholines	1-alkyl,2-acylglycero-3-phosphocholines	Endogenous;Food;Biological;Biofluid and excreta;Cell and elements;Subcellular;Biological process;Surfactant;Emulsifier;Food and nutrition;Membrane stabilizer;Energy source;Energy storage
POS	PC(o-16:0/22:6(4Z,7Z,10Z,13Z,16Z,19Z))	HMDB0013409	Organic compounds	Lipids and lipid-like molecules	Glycerophospholipids	Glycerophosphocholines	1-alkyl,2-acylglycero-3-phosphocholines	Endogenous;Food;Biological;Tissue and substructures;Biofluid and excreta;Cell and elements;Subcellular;Biological process;Surfactant;Emulsifier;Food and nutrition;Energy source;Membrane stabilizer;Energy storage;Nutrient
POS	PC(o-16:1(9Z)/14:1(9Z))	HMDB0013410	Organic compounds	Lipids and lipid-like molecules	Glycerophospholipids	Glycerophosphocholines	1-alkyl,2-acylglycero-3-phosphocholines	Endogenous;Food;Biological;Tissue and substructures;Biofluid and excreta;Cell and elements;Subcellular;Biological process;Surfactant;Emulsifier;Food and nutrition;Energy source;Membrane stabilizer;Energy storage
POS	PC(o-16:1(9Z)/16:1(9Z))	HMDB0013411	Organic compounds	Lipids and lipid-like molecules	Glycerophospholipids	Glycerophosphocholines	1-alkyl,2-acylglycero-3-phosphocholines	Endogenous;Food;Biological;Tissue and substructures;Biofluid and excreta;Cell and elements;Subcellular;Biological process;Surfactant;Emulsifier;Food and nutrition;Energy source;Membrane stabilizer;Energy storage
POS	PC(o-16:1(9Z)/18:2(9Z,12Z))	HMDB0013413	Organic compounds	Lipids and lipid-like molecules	Glycerophospholipids	Glycerophosphocholines	1-alkyl,2-acylglycero-3-phosphocholines	Endogenous;Food;Biological;Tissue and substructures;Biofluid and excreta;Cell and elements;Subcellular;Biological process;Surfactant;Emulsifier;Food and nutrition;Energy source;Membrane stabilizer;Energy storage
POS	PC(o-18:0/18:2(9Z,12Z))	HMDB0013418	Organic compounds	Lipids and lipid-like molecules	Glycerophospholipids	Glycerophosphocholines	1-alkyl,2-acylglycero-3-phosphocholines	Endogenous;Food;Biological;Tissue and substructures;Biofluid and excreta;Cell and elements;Subcellular;Biological process;Surfactant;Emulsifier;Food and nutrition;Energy source;Membrane stabilizer;Energy storage
POS	PC(o-18:1(9Z)/18:2(9Z,12Z))	HMDB0013429	Organic compounds	Lipids and lipid-like molecules	Glycerophospholipids	Glycerophosphocholines	1-alkyl,2-acylglycero-3-phosphocholines	Endogenous;Food;Biological;Tissue and substructures;Biofluid and excreta;Cell and elements;Subcellular;Biological process;Surfactant;Emulsifier;Food and nutrition;Energy source;Membrane stabilizer;Energy storage
POS	Perillartine	HMDB0035652	Organic compounds	Lipids and lipid-like molecules	Prenol lipids	Monoterpenoids	Menthane monoterpenoids	Endogenous;Food;Biological;Biological process;Surfactant;Emulsifier;Nutrient;Membrane stabilizer;Energy source;Energy storage
POS	Perindoprilat	HMDB0060574	Organic compounds	Organic acids and derivatives	Carboxylic acids and derivatives	Amino acids, peptides, and analogues	Dipeptides	Endogenous;Organ and components;Subcellular;Biofluid and excreta;Biological process;Drug metabolite;Waste product
POS	PG(16:0/16:0)	HMDB0010570	Organic compounds	Lipids and lipid-like molecules	Glycerophospholipids	Glycerophosphoglycerols	Phosphatidylglycerols	Endogenous;Food;Biological;Biofluid and excreta;Tissue and substructures;Cell and elements;Subcellular;Biological process;Surfactant;Emulsifier;Food and nutrition;Energy source;Membrane stabilizer;Energy storage
POS	PG(16:0/18:2(9Z,12Z))	HMDB0010575	Organic compounds	Lipids and lipid-like molecules	Glycerophospholipids	Glycerophosphoglycerols	Phosphatidylglycerols	Endogenous;Food;Biological;Tissue and substructures;Biofluid and excreta;Cell and elements;Subcellular;Biological process;Surfactant;Emulsifier;Food and nutrition;Energy source;Membrane stabilizer;Energy storage
POS	PG(16:0/20:3(8Z,11Z,14Z))	HMDB0010579	Organic compounds	Lipids and lipid-like molecules	Glycerophospholipids	Glycerophosphoglycerols	Phosphatidylglycerols	Endogenous;Food;Biological;Tissue and substructures;Biofluid and excreta;Cell and elements;Subcellular;Biological process;Surfactant;Emulsifier;Food and nutrition;Energy source;Membrane stabilizer;Energy storage
POS	PG(16:0/22:5(4Z,7Z,10Z,13Z,16Z))	HMDB0010582	Organic compounds	Lipids and lipid-like molecules	Glycerophospholipids	Glycerophosphoglycerols	Phosphatidylglycerols	Endogenous;Food;Biological;Tissue and substructures;Biofluid and excreta;Cell and elements;Subcellular;Biological process;Surfactant;Emulsifier;Food and nutrition;Energy source;Membrane stabilizer;Energy storage
POS	PG(16:1(9Z)/16:1(9Z))	HMDB0010586	Organic compounds	Lipids and lipid-like molecules	Glycerophospholipids	Glycerophosphoglycerols	Phosphatidylglycerols	Endogenous;Food;Biological;Biofluid and excreta;Tissue and substructures;Cell and elements;Subcellular;Biological process;Surfactant;Emulsifier;Food and nutrition;Energy source;Membrane stabilizer;Energy storage
POS	PG(16:1(9Z)/18:2(9Z,12Z))	HMDB0010590	Organic compounds	Lipids and lipid-like molecules	Glycerophospholipids	Glycerophosphoglycerols	Phosphatidylglycerols	Endogenous;Food;Biological;Biofluid and excreta;Tissue and substructures;Cell and elements;Subcellular;Biological process;Surfactant;Emulsifier;Food and nutrition;Energy source;Membrane stabilizer;Energy storage
POS	PG(16:1(9Z)/18:3(6Z,9Z,12Z))	HMDB0010591	Organic compounds	Lipids and lipid-like molecules	Glycerophospholipids	Glycerophosphoglycerols	Phosphatidylglycerols	Endogenous;Food;Biological;Biofluid and excreta;Tissue and substructures;Cell and elements;Subcellular;Biological process;Surfactant;Emulsifier;Food and nutrition;Energy source;Membrane stabilizer;Energy storage
POS	PG(16:1(9Z)/22:5(4Z,7Z,10Z,13Z,16Z))	HMDB0010597	Organic compounds	Lipids and lipid-like molecules	Glycerophospholipids	Glycerophosphoglycerols	Phosphatidylglycerols	Endogenous;Food;Biological;Tissue and substructures;Biofluid and excreta;Cell and elements;Subcellular;Biological process;Surfactant;Emulsifier;Food and nutrition;Energy source;Membrane stabilizer;Energy storage
POS	PG(16:1(9Z)/22:6(4Z,7Z,10Z,13Z,16Z,19Z))	HMDB0010599	Organic compounds	Lipids and lipid-like molecules	Glycerophospholipids	Glycerophosphoglycerols	Phosphatidylglycerols	Endogenous;Food;Biological;Biofluid and excreta;Tissue and substructures;Cell and elements;Subcellular;Biological process;Surfactant;Emulsifier;Food and nutrition;Energy source;Membrane stabilizer;Energy storage
POS	PG(18:0/16:0)	HMDB0010600	Organic compounds	Lipids and lipid-like molecules	Glycerophospholipids	Glycerophosphoglycerols	Phosphatidylglycerols	Endogenous;Food;Biological;Biofluid and excreta;Tissue and substructures;Cell and elements;Subcellular;Biological process;Surfactant;Emulsifier;Food and nutrition;Energy source;Membrane stabilizer;Energy storage
POS	PG(18:0/18:0)	HMDB0010602	Organic compounds	Lipids and lipid-like molecules	Glycerophospholipids	Glycerophosphoglycerols	Phosphatidylglycerols	Endogenous;Food;Biological;Biofluid and excreta;Tissue and substructures;Cell and elements;Subcellular;Biological process;Surfactant;Emulsifier;Food and nutrition;Energy source;Membrane stabilizer;Energy storage
POS	PG(18:1(11Z)/18:1(11Z))	HMDB0010618	Organic compounds	Lipids and lipid-like molecules	Glycerophospholipids	Glycerophosphoglycerols	Phosphatidylglycerols	Endogenous;Food;Biological;Tissue and substructures;Biofluid and excreta;Cell and elements;Subcellular;Biological process;Surfactant;Emulsifier;Food and nutrition;Energy source;Membrane stabilizer;Energy storage
POS	PG(18:1(11Z)/18:3(6Z,9Z,12Z))	HMDB0010621	Organic compounds	Lipids and lipid-like molecules	Glycerophospholipids	Glycerophosphoglycerols	Phosphatidylglycerols	Endogenous;Food;Biological;Tissue and substructures;Biofluid and excreta;Cell and elements;Subcellular;Biological process;Surfactant;Emulsifier;Food and nutrition;Energy source;Membrane stabilizer;Energy storage
POS	PG(18:1(11Z)/22:5(7Z,10Z,13Z,16Z,19Z))	HMDB0010628	Organic compounds	Lipids and lipid-like molecules	Glycerophospholipids	Glycerophosphoglycerols	Phosphatidylglycerols	Endogenous;Food;Biological;Tissue and substructures;Biofluid and excreta;Cell and elements;Subcellular;Biological process;Surfactant;Emulsifier;Food and nutrition;Energy source;Membrane stabilizer;Energy storage
POS	PG(18:1(9Z)/22:6(4Z,7Z,10Z,13Z,16Z,19Z))	HMDB0010644	Organic compounds	Lipids and lipid-like molecules	Glycerophospholipids	Glycerophosphoglycerols	Phosphatidylglycerols	Endogenous;Food;Biological;Tissue and substructures;Biofluid and excreta;Cell and elements;Subcellular;Biological process;Surfactant;Emulsifier;Food and nutrition;Energy source;Membrane stabilizer;Energy storage
POS	PG(18:2(9Z,12Z)/22:6(4Z,7Z,10Z,13Z,16Z,19Z))	HMDB0010659	Organic compounds	Lipids and lipid-like molecules	Glycerophospholipids	Glycerophosphoglycerols	Phosphatidylglycerols	Endogenous;Food;Biological;Tissue and substructures;Biofluid and excreta;Cell and elements;Subcellular;Biological process;Surfactant;Emulsifier;Food and nutrition;Energy source;Membrane stabilizer;Energy storage
POS	PG(18:3(9Z,12Z,15Z)/18:2(9Z,12Z))	HMDB0010680	Organic compounds	Lipids and lipid-like molecules	Glycerophospholipids	Glycerophosphoglycerols	Phosphatidylglycerols	Endogenous;Food;Biological;Tissue and substructures;Biofluid and excreta;Cell and elements;Subcellular;Biological process;Surfactant;Emulsifier;Food and nutrition;Energy source;Membrane stabilizer;Energy storage
POS	PG(18:3(9Z,12Z,15Z)/18:3(6Z,9Z,12Z))	HMDB0010681	Organic compounds	Lipids and lipid-like molecules	Glycerophospholipids	Glycerophosphoglycerols	Phosphatidylglycerols	Endogenous;Food;Biological;Biofluid and excreta;Tissue and substructures;Cell and elements;Subcellular;Biological process;Surfactant;Emulsifier;Food and nutrition;Energy source;Membrane stabilizer;Energy storage
POS	Phenylethylamine	HMDB0012275	Organic compounds	Benzenoids	Benzene and substituted derivatives	Phenethylamines	Phenethylamines	Endogenous;Food;Biological;Pharmaceutical industry
NEG	Phloretin	HMDB0003306	Organic compounds	Phenylpropanoids and polyketides	Linear 1,3-diarylpropanoids	Chalcones and dihydrochalcones	2'-Hydroxy-dihydrochalcones	Food;Biological;Organ and components;Cell and elements;Subcellular;Biofluid and excreta;Pharmaceutical industry
POS	Phosphocholine	HMDB0001565	Organic compounds	Organic nitrogen compounds	Organonitrogen compounds	Quaternary ammonium salts	Phosphocholines	Endogenous;Food;Biological;Cell and elements;Organ and components;Tissue and substructures;Biofluid and excreta;Subcellular;Biological process;Pharmaceutical industry
POS	Phosphorylcholine	HMDB0001565	Organic compounds	Organic nitrogen compounds	Organonitrogen compounds	Quaternary ammonium salts	Phosphocholines	Endogenous;Food;Biological;Cell and elements;Organ and components;Tissue and substructures;Biofluid and excreta;Subcellular;Biological process;Pharmaceutical industry
NEG	P-hydroxybenzoic acid	HMDB0304180	Organic compounds	Benzenoids	Benzene and substituted derivatives	Benzoic acids and derivatives	Benzoic acids	-
NEG	P-hydroxyphenylacetic acid	HMDB0000020	Organic compounds	Benzenoids	Phenols	1-hydroxy-2-unsubstituted benzenoids	1-hydroxy-2-unsubstituted benzenoids	Food;Biological;Tissue and substructures;Organ and components;Biofluid and excreta;Subcellular;Cell and elements;Biological process
POS	Phytosphingosine	HMDB0004610	Organic compounds	Organic nitrogen compounds	Organonitrogen compounds	Amines	1,3-aminoalcohols	Endogenous;Food;Tissue and substructures;Organ and components;Cell and elements;Subcellular;Biological process;Surfactant;Emulsifier;Membrane stabilizer;Energy source;Energy storage
NEG	Picolinic acid	HMDB0002243	Organic compounds	Organoheterocyclic compounds	Pyridines and derivatives	Pyridinecarboxylic acids and derivatives	Pyridinecarboxylic acids	Endogenous;Biofluid and excreta;Organ and components
POS	Pidolic acid	HMDB0000267	Organic compounds	Organic acids and derivatives	Carboxylic acids and derivatives	Amino acids, peptides, and analogues	Alpha amino acids and derivatives	Endogenous;Food;Biological;Tissue and substructures;Organ and components;Biofluid and excreta;Subcellular;Biological process;Metabotoxin;Acidogen;Pharmaceutical industry;Essential amino acid
POS	Pilocarpine	HMDB0015217	Organic compounds	Alkaloids and derivatives	-	-	Alkaloids and derivatives	-
POS	Pimelylcarnitine	HMDB0013328	Organic compounds	Lipids and lipid-like molecules	Fatty Acyls	Fatty acid esters	Acyl carnitines	Endogenous
POS	Pipecolic acid	HMDB0000070	Organic compounds	Organic acids and derivatives	Carboxylic acids and derivatives	Amino acids, peptides, and analogues	Alpha amino acids	Endogenous;Food;Biological;Tissue and substructures;Organ and components;Biofluid and excreta;Subcellular;Cell and elements
POS	Piperine	HMDB0029377	Organic compounds	Alkaloids and derivatives	-	-	Alkaloids and derivatives	Endogenous;Food;Biological;Tissue and substructures;Subcellular;Biofluid and excreta;Pharmaceutical industry
POS	Porphobilinogen	HMDB0000245	Organic compounds	Organic nitrogen compounds	Organonitrogen compounds	Amines	Aralkylamines	Endogenous;Food;Biological;Organ and components;Biofluid and excreta;Subcellular;Biological process;Neurotoxin;Phototoxin;Metabotoxin;Metabolite;Pharmaceutical industry
POS	Pregabalin	HMDB0014375	Organic compounds	Organic acids and derivatives	Carboxylic acids and derivatives	Amino acids, peptides, and analogues	Gamma amino acids and derivatives	-
POS	Progesterone	HMDB0001830	Organic compounds	Lipids and lipid-like molecules	Steroids and steroid derivatives	Pregnane steroids	Gluco/mineralocorticoids, progestogins and derivatives	Endogenous;Food;Synthetic;Biological;Cell and elements;Tissue and substructures;Organ and components;Subcellular;Biofluid and excreta;Biological process;Membrane stabilizer;Energy source;Energy storage;Molecular messenger;Personal care products;Surfactant;Emulsifier;Pharmaceutical industry
POS	Prolylleucine	HMDB0253028	Organic compounds	Organic acids and derivatives	Carboxylic acids and derivatives	Amino acids, peptides, and analogues	Dipeptides	-
POS	Propenoylcarnitine	HMDB0013124	Organic compounds	Lipids and lipid-like molecules	Fatty Acyls	Fatty acid esters	Acyl carnitines	Endogenous;Food;Biological;Biofluid and excreta;Cell and elements;Subcellular;Biological process;Surfactant;Emulsifier;Membrane stabilizer;Energy source;Energy storage;Nutrient
POS	Propionylcarnitine	HMDB0000824	Organic compounds	Lipids and lipid-like molecules	Fatty Acyls	Fatty acid esters	Acyl carnitines	Endogenous;Food;Biological;Tissue and substructures;Biofluid and excreta;Subcellular;Cell and elements;Biological process;Surfactant;Emulsifier;Pharmaceutical industry;Membrane stabilizer;Energy source;Energy storage;Nutrient
NEG	Propylparaben	HMDB0032574	Organic compounds	Benzenoids	Benzene and substituted derivatives	Benzoic acids and derivatives	p-Hydroxybenzoic acid alkyl esters	Endogenous;Food;Subcellular;Biofluid and excreta;Food and nutrition;Household products
NEG	Prostaglandin D3	HMDB0003034	Organic compounds	Lipids and lipid-like molecules	Fatty Acyls	Eicosanoids	Prostaglandins and related compounds	Endogenous;Food;Biological;Biofluid and excreta;Cell and elements;Subcellular;Biological process;Surfactant;Emulsifier;Membrane stabilizer;Energy source;Energy storage;Nutrient;Inflammatory;Modulator
NEG	Protectin D1	HMDB0003689	Organic compounds	Lipids and lipid-like molecules	Fatty Acyls	Fatty acids and conjugates	Very long-chain fatty acids	Endogenous;Food;Biological;Biofluid and excreta;Cell and elements;Subcellular;Biological process;Surfactant;Emulsifier;Membrane stabilizer;Energy source;Energy storage;Nutrient
POS	Puerarin	HMDB0240265	Organic compounds	Phenylpropanoids and polyketides	Isoflavonoids	Isoflavonoid C-glycosides	Isoflavonoid C-glycosides	-
POS	Pulegone	HMDB0035604	Organic compounds	Lipids and lipid-like molecules	Prenol lipids	Monoterpenoids	Menthane monoterpenoids	Endogenous;Food;Biological;Biological process;Surfactant;Emulsifier;Nutrient;Membrane stabilizer;Energy source;Energy storage
POS	Pyridoxamine	HMDB0001431	Organic compounds	Organoheterocyclic compounds	Pyridines and derivatives	Pyridoxamines	Pyridoxamine 5'-phosphates	Endogenous;Food;Biological;Tissue and substructures;Organ and components;Biofluid and excreta;Cell and elements;Biological process;Pharmaceutical industry
POS	Pyridoxine	HMDB0000239	Organic compounds	Organoheterocyclic compounds	Pyridines and derivatives	Pyridoxines	Pyridoxines	Endogenous;Food;Synthetic;Biological;Organ and components;Biofluid and excreta;Cell and elements;Biological process;Food and nutrition;Personal care products;Pharmaceutical industry
POS	Pyrogallol	HMDB0013674	Organic compounds	Benzenoids	Phenols	Benzenetriols and derivatives	5-unsubstituted pyrrogallols	Endogenous;Biological
NEG	Pyroglutamic acid	HMDB0000267	Organic compounds	Organic acids and derivatives	Carboxylic acids and derivatives	Amino acids, peptides, and analogues	Alpha amino acids and derivatives	Endogenous;Food;Biological;Tissue and substructures;Organ and components;Biofluid and excreta;Subcellular;Biological process;Metabotoxin;Acidogen;Pharmaceutical industry;Essential amino acid
NEG	Pyruvic acid	HMDB0000243	Organic compounds	Organic acids and derivatives	Keto acids and derivatives	Alpha-keto acids and derivatives	Alpha-keto acids and derivatives	Endogenous;Food;Biological;Tissue and substructures;Organ and components;Biofluid and excreta;Cell and elements;Subcellular;Biological process;Food and nutrition;Pharmaceutical industry;Energy source;Antioxidant;Metabolite
POS	Quinolinic acid	HMDB0000232	Organic compounds	Organoheterocyclic compounds	Pyridines and derivatives	Pyridinecarboxylic acids and derivatives	Pyridinecarboxylic acids	Endogenous;Food;Biological;Tissue and substructures;Cell and elements;Organ and components;Biofluid and excreta;Subcellular;Biological process;Pharmaceutical industry
POS	Rhoifolin	HMDB0038848	Organic compounds	Phenylpropanoids and polyketides	Flavonoids	Flavonoid glycosides	Flavonoid-7-O-glycosides	Food;Biological;Subcellular;Cell and elements;Nutrient
NEG	sarcosine	HMDB0000271	Organic compounds	Organic acids and derivatives	Carboxylic acids and derivatives	Amino acids, peptides, and analogues	Alpha amino acids	Endogenous;Organ and components;Tissue and substructures;Biofluid and excreta;Cell and elements;Subcellular;Biological process;Pharmaceutical industry
POS	Sedanolide	HMDB0302242	Organic compounds	Organoheterocyclic compounds	Isobenzofurans	-	Isobenzofurans	-
POS	Serotonin	HMDB0000259	Organic compounds	Organoheterocyclic compounds	Indoles and derivatives	Tryptamines and derivatives	Serotonins	Endogenous;Food;Biological;Organ and components;Tissue and substructures;Biofluid and excreta;Subcellular;Cell and elements;Biological process;Pharmaceutical industry
POS	Skatole	HMDB0000466	Organic compounds	Organoheterocyclic compounds	Indoles and derivatives	Indoles	3-methylindoles	Endogenous;Food;Biological;Subcellular;Biofluid and excreta
POS	SM(d18:0/14:1(9Z)(OH))	HMDB0013462	Organic compounds	Lipids and lipid-like molecules	Sphingolipids	Phosphosphingolipids	Phosphosphingolipids	Endogenous;Food;Biological;System;Organ and components;Biofluid and excreta;Cell and elements;Subcellular;Biological process;Surfactant;Emulsifier;Food and nutrition;Energy source;Membrane stabilizer;Energy storage
POS	SM(d18:0/16:0)	HMDB0010168	Organic compounds	Lipids and lipid-like molecules	Sphingolipids	Phosphosphingolipids	Phosphosphingolipids	Endogenous;Food;Biological;System;Organ and components;Tissue and substructures;Biofluid and excreta;Cell and elements;Subcellular;Biological process;Surfactant;Emulsifier;Food and nutrition;Energy source;Membrane stabilizer;Energy storage
POS	SM(d18:0/16:1(9Z)(OH))	HMDB0013463	Organic compounds	Lipids and lipid-like molecules	Sphingolipids	Phosphosphingolipids	Phosphosphingolipids	Endogenous;Food;Biological;System;Organ and components;Biofluid and excreta;Cell and elements;Subcellular;Biological process;Surfactant;Emulsifier;Food and nutrition;Energy source;Membrane stabilizer;Energy storage
POS	SM(d18:0/16:1(9Z))	HMDB0013464	Organic compounds	Lipids and lipid-like molecules	Sphingolipids	Phosphosphingolipids	Phosphosphingolipids	Endogenous;Food;Biological;System;Organ and components;Biofluid and excreta;Cell and elements;Subcellular;Biological process;Surfactant;Emulsifier;Food and nutrition;Energy source;Membrane stabilizer;Energy storage
POS	SM(d18:0/18:0)	HMDB0012087	Organic compounds	Lipids and lipid-like molecules	Sphingolipids	Phosphosphingolipids	Phosphosphingolipids	Endogenous;Food;Biological;System;Organ and components;Biofluid and excreta;Cell and elements;Subcellular;Biological process;Surfactant;Emulsifier;Food and nutrition;Energy source;Membrane stabilizer;Energy storage
POS	SM(d18:1/12:0)	HMDB0012096	Organic compounds	Lipids and lipid-like molecules	Sphingolipids	Phosphosphingolipids	Phosphosphingolipids	Endogenous;Food;Biological;System;Organ and components;Cell and elements;Subcellular;Biological process;Surfactant;Emulsifier;Food and nutrition;Energy source;Membrane stabilizer;Energy storage
POS	SM(d18:1/16:0)	HMDB0010169	Organic compounds	Lipids and lipid-like molecules	Sphingolipids	Phosphosphingolipids	Phosphosphingolipids	Endogenous;Food;Biological;System;Organ and components;Tissue and substructures;Biofluid and excreta;Cell and elements;Subcellular;Biological process;Surfactant;Emulsifier;Food and nutrition;Energy source;Membrane stabilizer;Energy storage
POS	SM(d18:1/18:1(11Z))	HMDB0012100	Organic compounds	Lipids and lipid-like molecules	Sphingolipids	Phosphosphingolipids	Phosphosphingolipids	Endogenous;Food;Biological;System;Organ and components;Biofluid and excreta;Cell and elements;Subcellular;Biological process;Surfactant;Emulsifier;Food and nutrition;Energy source;Membrane stabilizer;Energy storage
POS	SM(d18:1/22:0)	HMDB0012103	Organic compounds	Lipids and lipid-like molecules	Sphingolipids	Phosphosphingolipids	Phosphosphingolipids	Endogenous;Food;Biological;Tissue and substructures;System;Organ and components;Biofluid and excreta;Cell and elements;Subcellular;Biological process;Surfactant;Emulsifier;Food and nutrition;Energy source;Membrane stabilizer;Energy storage
POS	SM(d19:1/24:1(15Z))	HMDB0011699	Organic compounds	Lipids and lipid-like molecules	Sphingolipids	Phosphosphingolipids	Sphingomyelins	Endogenous;Food;Biological;System;Organ and components;Tissue and substructures;Biofluid and excreta;Cell and elements;Subcellular;Biological process;Surfactant;Emulsifier;Food and nutrition;Energy source;Membrane stabilizer;Energy storage
POS	Spermine	HMDB0001256	Organic compounds	Organic nitrogen compounds	Organonitrogen compounds	Amines	Dialkylamines	Endogenous;Food;Biological;Tissue and substructures;Cell and elements;Organ and components;Biofluid and excreta;Subcellular;Biological process;Antioxidant;Pharmaceutical industry
POS	Sphinganine	HMDB0000269	Organic compounds	Organic nitrogen compounds	Organonitrogen compounds	Amines	1,2-aminoalcohols	Endogenous;Food;Biological;Tissue and substructures;Organ and components;Biofluid and excreta;Subcellular;Cell and elements;Biological process;Surfactant;Emulsifier;Membrane stabilizer;Energy source;Energy storage
POS	Sphingosine	HMDB0000252	Organic compounds	Organic nitrogen compounds	Organonitrogen compounds	Amines	1,2-aminoalcohols	Endogenous;Food;Biological;Tissue and substructures;Organ and components;Biofluid and excreta;Subcellular;Cell and elements;Biological process;Surfactant;Emulsifier;Membrane stabilizer;Energy source;Energy storage
POS	Sphingosine 1-phosphate	HMDB0000277	Organic compounds	Lipids and lipid-like molecules	Sphingolipids	Phosphosphingolipids	Phosphosphingolipids	Endogenous;Food;Biological;Biofluid and excreta;Subcellular;Cell and elements;Biological process;Surfactant;Emulsifier;Food and nutrition;Membrane stabilizer;Energy source;Energy storage;Molecular messenger
POS	Sphingosine 1-phosphate (d16:1-P)	HMDB0060061	Organic compounds	Organic acids and derivatives	Organic phosphoric acids and derivatives	Phosphate esters	Phosphoethanolamines	-
NEG	Stearic acid	HMDB0000827	Organic compounds	Lipids and lipid-like molecules	Fatty Acyls	Fatty acids and conjugates	Long-chain fatty acids	Endogenous;Food;Synthetic;Biological;Organ and components;Tissue and substructures;Biofluid and excreta;Subcellular;Cell and elements;Biological process;Metabolite;Membrane stabilizer;Energy source;Energy storage;Nutrient;Food and nutrition;Personal care products;Surfactant;Emulsifier;Pharmaceutical industry
NEG	Stearidonic acid	HMDB0006547	Organic compounds	Lipids and lipid-like molecules	Fatty Acyls	Lineolic acids and derivatives	Lineolic acids and derivatives	Endogenous;Food;Biological;Tissue and substructures;Biofluid and excreta;Cell and elements;Subcellular;Biological process;Surfactant;Emulsifier;Membrane stabilizer;Energy source;Energy storage;Nutrient
POS	Stearoylcarnitine	HMDB0000848	Organic compounds	Lipids and lipid-like molecules	Fatty Acyls	Fatty acid esters	Acyl carnitines	Endogenous;Food;Biological;Tissue and substructures;Biofluid and excreta;Subcellular;Cell and elements;Biological process;Surfactant;Emulsifier;Membrane stabilizer;Energy source;Energy storage;Nutrient
NEG	Stercobilin	HMDB0240259	Organic compounds	Organoheterocyclic compounds	Tetrapyrroles and derivatives	Bilirubins	Bilirubins	Biological
POS	Styrene	HMDB0034240	Organic compounds	Benzenoids	Benzene and substituted derivatives	Styrenes	Styrenes	Food;Environmental;Biological;Subcellular;Biofluid and excreta;Mutagen;Food and nutrition;Air pollutant;Hazardous air pollutant;Nutrient
NEG	Suberic acid	HMDB0000893	Organic compounds	Lipids and lipid-like molecules	Fatty Acyls	Fatty acids and conjugates	Medium-chain fatty acids	Endogenous;Food;Biological;Subcellular;Biofluid and excreta;Organ and components;Biological process;Nutrient;Energy storage;Energy source;Membrane stabilizer
NEG	Succinic acid	HMDB0000254	Organic compounds	Organic acids and derivatives	Carboxylic acids and derivatives	Dicarboxylic acids and derivatives	Dicarboxylic acids and derivatives	Endogenous;Food;Biological;Organ and components;Tissue and substructures;Biofluid and excreta;Cell and elements;Subcellular;Biological process;Trace element;Food and nutrition;Pharmaceutical industry
POS	Succinylcholine	HMDB0014347	Organic compounds	Organic nitrogen compounds	Organonitrogen compounds	Quaternary ammonium salts	Acyl cholines	-
POS	T-2 Triol	HMDB0035846	Organic compounds	Lipids and lipid-like molecules	Prenol lipids	Sesquiterpenoids	Trichothecenes	Food;Endogenous;Biological;Biological process;Nutrient;Energy storage;Energy source;Membrane stabilizer
POS	Taurodeoxycholic Acid	HMDB0000896	Organic compounds	Lipids and lipid-like molecules	Steroids and steroid derivatives	Bile acids, alcohols and derivatives	Taurinated bile acids and derivatives	Endogenous;Food;Biological;Cell and elements;Tissue and substructures;Subcellular;Biofluid and excreta;Organ and components;Biological process;Membrane stabilizer;Energy source;Energy storage;Molecular messenger;Surfactant;Emulsifier
POS	Testosterone undecanoate	HMDB0258862	Organic compounds	Lipids and lipid-like molecules	Steroids and steroid derivatives	Steroid esters	Steroid esters	-
POS	Tetracycline	HMDB0014897	Organic compounds	Phenylpropanoids and polyketides	Tetracyclines	-	Tetracyclines	Biological;Enteral;Parenteral;Biofluid and excreta;Subcellular;Cell and elements;Biological process;Modulator;Drug;Pharmaceutical industry;Household products
NEG	Tetradecanedioic acid	HMDB0000872	Organic compounds	Lipids and lipid-like molecules	Fatty Acyls	Fatty acids and conjugates	Long-chain fatty acids	Endogenous;Food;Biological;Subcellular;Biofluid and excreta;Biological process;Nutrient;Energy storage;Energy source;Membrane stabilizer
POS	Tetradecanoylcarnitine	HMDB0005066	Organic compounds	Lipids and lipid-like molecules	Fatty Acyls	Fatty acid esters	Acyl carnitines	Endogenous;Food;Biological;Tissue and substructures;Biofluid and excreta;Cell and elements;Subcellular;Biological process;Surfactant;Emulsifier;Membrane stabilizer;Energy source;Energy storage;Nutrient
NEG	Tetrahydro-11-deoxycortisol	HMDB0005972	Organic compounds	Lipids and lipid-like molecules	Steroids and steroid derivatives	Hydroxysteroids	21-hydroxysteroids	Endogenous;Food;Biological;Cell and elements;Tissue and substructures;Subcellular;Biofluid and excreta;Biological process;Membrane stabilizer;Energy source;Energy storage;Molecular messenger;Surfactant;Emulsifier
POS	Tetrahydrocorticosterone	HMDB0000268	Organic compounds	Lipids and lipid-like molecules	Steroids and steroid derivatives	Hydroxysteroids	21-hydroxysteroids	Endogenous;Food;Biological;Cell and elements;Tissue and substructures;Biofluid and excreta;Subcellular;Biological process;Membrane stabilizer;Energy source;Energy storage;Molecular messenger;Surfactant;Emulsifier
NEG	tetrahydrocortisol	HMDB0000949	Organic compounds	Lipids and lipid-like molecules	Steroids and steroid derivatives	Bile acids, alcohols and derivatives	Taurinated bile acids and derivatives	Endogenous;Food;Biological;Cell and elements;Tissue and substructures;Biofluid and excreta;Subcellular;Biological process;Membrane stabilizer;Energy source;Energy storage;Molecular messenger;Surfactant;Emulsifier
POS	Tetrahydrocortisone	HMDB0000903	Organic compounds	Lipids and lipid-like molecules	Steroids and steroid derivatives	Hydroxysteroids	21-hydroxysteroids	Endogenous;Food;Biological;Cell and elements;Tissue and substructures;Biofluid and excreta;Subcellular;Biological process;Membrane stabilizer;Energy source;Energy storage;Molecular messenger;Surfactant;Emulsifier
POS	tetranor-PGFM	HMDB0258925	Organic compounds	Lipids and lipid-like molecules	Fatty Acyls	Eicosanoids	Prostaglandins and related compounds	-
NEG	thiamine phosphate	HMDB0002666	Organic compounds	Organoheterocyclic compounds	Diazines	Pyrimidines and pyrimidine derivatives	Thiamine phosphates	Endogenous;Biofluid and excreta;Subcellular;Cell and elements;Biological process;Pharmaceutical industry
POS	Thymine	HMDB0000262	Organic compounds	Organoheterocyclic compounds	Diazines	Pyrimidines and pyrimidine derivatives	Hydroxypyrimidines	Endogenous;Food;Biological;Tissue and substructures;Organ and components;Biofluid and excreta;Cell and elements;Biological process;Metabolite;Pharmaceutical industry
POS	Thyrotropin-releasing hormone	HMDB0259062	Organic compounds	Organic acids and derivatives	Carboxylic acids and derivatives	Amino acids, peptides, and analogues	Oligopeptides	-
POS	Tiglylcarnitine	HMDB0002366	Organic compounds	Lipids and lipid-like molecules	Fatty Acyls	Fatty acid esters	Acyl carnitines	Endogenous;Food;Biological;Tissue and substructures;Biofluid and excreta;Cell and elements;Subcellular;Biological process;Surfactant;Emulsifier;Membrane stabilizer;Energy source;Energy storage;Nutrient
POS	Tomatidine	HMDB0034731	Organic compounds	Lipids and lipid-like molecules	Steroids and steroid derivatives	Steroidal alkaloids	Spirosolanes and derivatives	Food;Endogenous;Biological;Biological process;Surfactant;Emulsifier;Nutrient;Membrane stabilizer;Energy source;Energy storage;Molecular messenger
NEG	trans-10-Heptadecenoic Acid	HMDB0244268	Organic compounds	Lipids and lipid-like molecules	Fatty Acyls	Fatty acids and conjugates	Long-chain fatty acids	-
POS	trans-2-Dodecenoylcarnitine	HMDB0013326	Organic compounds	Lipids and lipid-like molecules	Fatty Acyls	Fatty acid esters	Fatty acid esters	Endogenous;Food;Biological;Biofluid and excreta;Cell and elements;Subcellular;Biological process;Surfactant;Emulsifier;Membrane stabilizer;Energy source;Energy storage;Nutrient
NEG	Tributyrin	HMDB0259168	Organic compounds	Lipids and lipid-like molecules	Fatty Acyls	Fatty alcohols	Fatty alcohols	-
POS	triglyceride	HMDB0303020	Organic compounds	Lipids and lipid-like molecules	Glycerolipids	Triradylcglycerols	Triacylglycerols	-
POS	Trilostane	HMDB0015240	Organic compounds	Lipids and lipid-like molecules	Steroids and steroid derivatives	Estrane steroids	Estrane steroids	Food;Cell and elements;Tissue and substructures;Subcellular;Biofluid and excreta;Biological process;Membrane stabilizer;Energy source;Energy storage;Molecular messenger;Drug;Surfactant;Emulsifier;Pharmaceutical industry
NEG	Trolox	HMDB0038804	Organic compounds	Organoheterocyclic compounds	Benzopyrans	1-benzopyrans	1-benzopyrans	Food;Nutrient
POS	Tymazoline	HMDB0015693	Organic compounds	Lipids and lipid-like molecules	Prenol lipids	Monoterpenoids	Aromatic monoterpenoids	Food;Cell and elements;Subcellular;Biofluid and excreta;Biological process;Membrane stabilizer;Energy source;Energy storage;Nutrient;Drug;Surfactant;Emulsifier;Pharmaceutical industry
POS	Tyramine	HMDB0000306	Organic compounds	Benzenoids	Benzene and substituted derivatives	Phenethylamines	Phenethylamines	Endogenous;Food;Biological;Organ and components;Cell and elements;Tissue and substructures;Biofluid and excreta;Subcellular;Biological process;Molecular messenger;Food and nutrition;Pharmaceutical industry
NEG	Ubiquinone-1	HMDB0002012	Organic compounds	Lipids and lipid-like molecules	Prenol lipids	Quinone and hydroquinone lipids	Ubiquinones	Endogenous;Food;Tissue and substructures;Organ and components;Cell and elements;Biofluid and excreta;Subcellular;Biological process;Pharmaceutical industry;Antioxidant;Nutrient;Energy storage;Energy source;Membrane stabilizer
NEG	Undecanedioic acid	HMDB0000888	Organic compounds	Lipids and lipid-like molecules	Fatty Acyls	Fatty acids and conjugates	Medium-chain fatty acids	Endogenous;Food;Biological;Subcellular;Biofluid and excreta;Biological process;Nutrient;Energy storage;Energy source;Membrane stabilizer
POS	Uracil	HMDB0000300	Organic compounds	Organoheterocyclic compounds	Diazines	Pyrimidines and pyrimidine derivatives	Pyrimidones	Endogenous;Food;Biological;Tissue and substructures;Organ and components;Biofluid and excreta;Cell and elements;Biological process;Prodrug;Pharmaceutical industry
NEG	Uric acid	HMDB0000289	Organic compounds	Organoheterocyclic compounds	Imidazopyrimidines	Purines and purine derivatives	Xanthines	Endogenous;Food;Biological;Organ and components;Tissue and substructures;Biofluid and excreta;Cell and elements;Subcellular;Biological process;Pharmaceutical industry;Drug metabolite;Waste product;Metabolite
NEG	Urocortisol	HMDB0000949	Organic compounds	Lipids and lipid-like molecules	Steroids and steroid derivatives	Bile acids, alcohols and derivatives	Taurinated bile acids and derivatives	Endogenous;Food;Biological;Cell and elements;Tissue and substructures;Biofluid and excreta;Subcellular;Biological process;Membrane stabilizer;Energy source;Energy storage;Molecular messenger;Surfactant;Emulsifier
POS	Valerylcarnitine	HMDB0013128	Organic compounds	Lipids and lipid-like molecules	Fatty Acyls	Fatty acid esters	Acyl carnitines	Endogenous;Food;Biological;Biofluid and excreta;Cell and elements;Subcellular;Biological process;Surfactant;Emulsifier;Membrane stabilizer;Energy source;Energy storage;Nutrient
POS	Valine	HMDB0000883	Organic compounds	Organic acids and derivatives	Carboxylic acids and derivatives	Amino acids, peptides, and analogues	Valine and derivatives	Food;Synthetic;Biological;Tissue and substructures;Biofluid and excreta;Cell and elements;Subcellular;Biological process;Personal care products;Food and nutrition;Pharmaceutical industry;Essential amino acid;Trace element
POS	Vindoline	HMDB0259814	Organic compounds	Alkaloids and derivatives	Plumeran-type alkaloids	-	Plumeran-type alkaloids	-
POS	Vitamin H	HMDB0000030	Organic compounds	Organoheterocyclic compounds	Biotin and derivatives	-	Biotin and derivatives	Food;Synthetic;Biological;Tissue and substructures;Organ and components;Biofluid and excreta;Subcellular;Cell and elements;Biological process;Personal care products;Food and nutrition;Pharmaceutical industry;Essential vitamin
POS	Zearalanol	HMDB0032702	Organic compounds	Phenylpropanoids and polyketides	Macrolides and analogues	-	Macrolides and analogues	Endogenous;Food;Biological
