# Supplementary material for: Unveiling the Metabolomic Profile of Oily Sensitive Skin: A Non-Invasive Approach
Source: Int J Mol Sci. 2024 Oct 14;25(20):11033. doi: 10.3390/ijms252011033 (PMC11507585; doi:10.3390/ijms252011033)
Supplement: Supplementary file 1 [file ijms-25-11033-s001.zip › Table S2.xlsx]

## Sheet: Sheet1
Table S2: The annotated metabolites that response values significantly increased as oily skin sensitivity increased
Compound ID	Description	A31	A32	A34	A35	A36	A37	A39	A40	A46	A51	A52	A54	B10	B12	B13	B14	B15	B17	B18	B19	B21	B22	B26	B27	C3	C43	C48	C5	C57	C58	C59	C60	C92	C93	C95	C96	D61	D65	D66	D67	D69	D77	D81	D83	D84	D87	D88
C8	(2,6-dimethylpiperidino)(3,4,5-trimethoxyphenyl)methanone	367812	331232	241722	361678	399442	435508	907590	797250	2.91149e+06	1.63497e+06	1.95945e+06	2.13276e+06	2.1318e+06	2.29282e+06	2.84355e+06	2.36886e+06	2.65987e+06	2.06915e+06	2.65318e+06	2.97894e+06	4.12277e+06	3.00486e+06	3.64512e+06	2.8235e+06	3.77169e+06	3.03834e+06	3.05133e+06	3.75133e+06	3.52534e+06	3.65959e+06	3.50576e+06	3.6461e+06	3.66645e+06	3.88404e+06	4.08398e+06	4.37038e+06	3.78296e+06	4.02079e+06	5.0247e+06	4.52355e+06	3.17811e+06	3.81623e+06	4.26984e+06	3.58934e+06	4.77551e+06	4.1092e+06	3.57247e+06
C59	1,7-bis(4-hydroxyphenyl)heptan-3-one	8044.92	13275.7	22687.8	9946.47	19466.9	41604.3	48616	37287.4	25754.6	36339.1	32698.1	41539.3	8396.73	28009.6	21417.4	20697.4	43758.6	37645.9	49825.3	30665.7	20133.7	23774.3	35877	47938.7	46656.5	56118.6	45335.5	41273.3	51617.1	17528.5	21847.9	28666.4	20948.6	15152.8	11346.3	27060.6	44296.9	36329	22644.9	36436	138912	58341.2	74537	28529.1	164487	45358.1	34940.2
C99	1-Methylhistidine	272504	167469	400414	111351	203778	189788	324208	80861.5	248165	187093	568045	447045	466928	222494	183462	477743	313735	191578	304080	117608	161284	255820	254402	409515	216573	128934	238853	410009	471045	609011	280932	423320	432881	558905	708052	627939	937517	871991	956846	500675	465702	684718	1.2477e+06	575089	527962	472193	600836
C210	3-methylhistidine	209828	185337	431947	117996	317229	240975	343551	91446.9	137930	61811.3	361651	452627	420295	238068	213931	427930	336719	197702	248831	112681	107011	192998	312917	417485	224725	129460	424579	330015	390022	156610	306506	306627	423821	861720	536354	672514	979980	840368	1.01645e+06	400373	392990	604086	1.0942e+06	1.26525e+06	531516	433814	427850
C451	Dl-Lanthionine	13198.5	30543.8	20287.8	25017.8	10450.4	37326.9	68627.9	21622.6	13046.1	50308.6	41198.7	45037.9	18285.5	64452.1	72325.5	30676.7	78400.4	37712.1	34567.7	6522.58	24360.5	13301.8	13454.7	21719.4	13605.1	16436.1	22872.2	62746.2	36723.4	28934.4	101158	136782	79689.6	14677.8	27549.2	47020	33546.8	33325.6	97505.8	54479.8	1.60607e+06	62512.5	70591.4	121389	95369.3	129231	107770
C491	FRH	8804.44	37851.5	23022.6	116435	34832.4	9660.8	65852.3	68473.2	88079.3	53129.4	22808.3	81108.9	60030.4	81820.3	80843.8	62230.1	76034.6	107447	80894.5	80577	62689.5	161855	79222.3	81902.2	7517.88	59592.9	79798.3	206900	68945.4	72414.8	71527.6	409503	113355	89066.4	655718	120374	11079.8	91870.1	81444.9	84809.4	8.31092e+06	49584.2	155824	77390.8	96180	76560.4	130126
C594	LPA 20:4	14559.1	8.70307e+06	21626.1	33423.4	11566.2	10478	8576.14	9050.38	14159.8	4.32511e+06	1.32949e+07	2.34784e+07	1.73726e+07	6.81767e+06	1.67728e+07	2.04206e+07	1.46683e+07	1.95945e+07	1.93182e+07	1.74837e+07	2.00177e+07	2.17373e+07	2.28887e+07	3.09207e+07	1.81494e+07	1.81123e+07	1.85076e+07	1.5948e+07	2.99161e+07	2.13344e+07	2.63323e+07	2.39487e+07	1.46601e+07	2.32738e+07	2.11539e+07	1.73786e+07	1.58354e+07	1.16052e+07	3.06188e+07	2.45564e+07	1.47553e+07	2.46294e+07	1.71461e+07	1.88722e+07	2.58268e+07	7.67972e+06	2.37295e+07
C617	L-Valine	3.7162e+08	3.40761e+08	6.46915e+08	3.96207e+08	4.57984e+08	6.38547e+08	3.49971e+08	572105443	5.65053e+08	3.61799e+08	5.7987e+08	5.661e+08	2611851620	3073527741	3.70171e+08	2.86305e+08	3.79056e+08	5.73371e+08	1250504607	5.03941e+08	7.16599e+08	5.69892e+08	5.73746e+08	1846095911	2973671726	1670223694	555785970	5.94271e+08	3.50235e+08	4661510719	5.652e+08	1692220567	5.9455e+08	5.84775e+08	6.66763e+08	5.8237e+08	5.43781e+08	2285329883	2582976971	3.37733e+08	1508190404	6.21544e+08	5.51958e+08	2441053296	347009714	2241826499	1356897617
C692	N'1-[1-(2-hydroxyphenyl)ethylidene]-3-methoxybenzene-1-carbohydrazide	192429	129124	45878.2	84002.2	55222.4	70986.6	106110	96285	114983	89532.9	97589.5	375908	136299	272682	74829.1	156443	72242.1	266885	551603	421197	820287	147973	186796	497311	501596	69592	1.58486e+06	615344	949270	281671	2.15237e+06	94417.1	93261.5	307263	238325	1.00052e+06	1.79227e+06	142903	53605.5	483164	690693	352783	318345	1.0171e+06	1.13086e+06	164911	1.40651e+06
C703	N-Acetyl-L-carnosine	10848	9284.85	11647.7	8234.21	13850.7	7678.5	9562.81	14805.7	84098.2	7865.08	14543.7	11278	6197.18	10857.9	5606.31	10727.6	7520.25	84536.2	13098.1	39385.1	36409.7	9617.35	14244	21569.2	12371.6	24914.5	42876.7	15257.9	12595.8	42060.3	28639.2	91545.3	43668.1	47219.9	21955.5	87767.5	50016.1	38202.1	46562.7	13471.5	38694.1	49459.1	184387	66328.1	49260.5	50225.4	60798.9
C803	PC (18:2/19:2)	43626.4	45213	57675.1	55321.7	59854.6	348415	80559.9	53908.9	105285	51204.1	49011.8	33908	81627.8	68873	63091	47941.1	39688.8	24674.8	465818	37185.6	43532	124745	112609	35237.4	257784	132161	446009	753471	137079	179970	67901.1	137558	121378	131728	83461	164670	109699	145373	163637	261648	103974	131673	119450	42874.6	70288.2	68684.4	27862.2
C974	SM(d19:1/24:1(15Z))	19686.2	10621.8	1.19251e+06	11738.9	6884.19	26705	983696	7025.38	7130.18	1.11507e+06	7383.73	16579.6	1.1389e+06	8976.39	1.33845e+06	1.3279e+06	6101.67	81137.2	8799.45	10165.6	1.65206e+06	46135.8	8198.01	10453.9	1.02132e+06	10330.4	10465.5	914979	12394.9	1.19891e+06	9897.94	918920	995810	4818.78	4070.37	1.06808e+06	899480	1.30053e+06	18490	989429	2.80162e+06	8133.84	1.09277e+06	1.04766e+06	18258.1	881696	1.08899e+06
C1010	TQH	1.58483e+06	452963	810506	496742	952442	659001	390365	655442	520359	317547	1.42875e+06	478096	685762	796391	2.59625e+06	761763	1.06514e+06	773853	1.18907e+06	600000	2.1053e+06	2.63975e+06	434169	705711	829934	627367	962806	572243	847881	1.23204e+06	1.14115e+06	7.27334e+06	421335	1.35714e+06	772240	1.01893e+06	1.38051e+06	1.2425e+06	656646	2.2822e+06	2.4161e+06	3.11561e+06	2.65069e+06	1.0953e+06	474363	594976	1.28486e+06
C1032	Valine	3.24964e+08	3.45045e+08	6.25224e+08	3.94156e+08	4.51171e+08	6.24646e+08	3.47931e+08	5.6498e+08	4.13139e+08	3.59921e+08	581814010	6.11609e+08	2604467855	3062642927	5.75056e+08	2.78389e+08	3.78374e+08	5.61139e+08	1349054900	4.99446e+08	7.65676e+08	5.64996e+08	560631674	1835186893	2964300013	1661414997	5.49893e+08	5.85863e+08	3.47548e+08	4631504694	5.50404e+08	1684009907	5.73587e+08	577422872	6.43699e+08	572821042	3.39476e+08	2273725563	2537777957	3.24583e+08	1498375610	6.08036e+08	5.41988e+08	2433638146	345241328	2238903104	1346861527
C1036	VNK	76383.3	49417	26335.8	30900.1	37095.5	50211.3	24803.9	16365.6	27059.1	29080.8	172545	69004.5	105639	85781.4	70652.6	69434.3	74656.7	38675.4	116810	87021.4	113986	47340.7	151575	67742.8	141714	99063.3	143630	265438	120215	133947	126685	161195	152549	112938	99693.5	152361	2.87624e+06	116626	111462	151375	257108	110911	213894	158020	334860	124210	148479
