# Supplementary material for: Unveiling the Metabolomic Profile of Oily Sensitive Skin: A Non-Invasive Approach
Source: Int J Mol Sci. 2024 Oct 14;25(20):11033. doi: 10.3390/ijms252011033 (PMC11507585; doi:10.3390/ijms252011033)
Supplement: Supplementary file 1 [file ijms-25-11033-s001.zip › Table S3.xlsx]

## Sheet: Sheet1
Table S3: The annotated metabolites that response values significantly increased as oily skin sensitivity decreased
Compound ID	Description	A31	A32	A34	A35	A36	A37	A39	A40	A46	A51	A52	A54	B10	B12	B13	B14	B15	B17	B18	B19	B21	B22	B26	B27	C3	C43	C48	C5	C57	C58	C59	C60	C92	C93	C95	C96	D61	D65	D66	D67	D69	D77	D81	D83	D84	D87	D88
C11	(2R)-(9Z,12Z,15Z)-2-Hydroperoxyoctadecatri-9,12,15-enoic acid	149696	40042.1	161374	242453	105967	157306	439018	246778	116632	317460	172692	48366.1	34050.6	341538	29249.6	89623.2	12269.9	2885.12	271282	164328	292850	33653.7	36735.6	420338	256644	7591.83	31243.9	279108	4940.26	7763.17	167924	37036.7	13065.8	106383	104978	53670.8	38912.8	300472	7911.35	568378	44502.9	8310.57	285678	6908.92	14297	5878.03	8754.37
C12	(2R)-2-[(2R,5S)-5-[(2S)-2-hydroxybutyl]oxolan-2-yl]propanoic acid	167987	211436	65470.8	188935	152983	122756	51868.9	361230	112818	238198	141565	133755	389803	50760.5	40944.8	126923	31277.1	54129.3	77253.2	68243.4	156829	431360	111777	90235.9	113594	110993	195282	88552.4	51055.8	54458.6	153131	55007.8	44061.1	78226.8	52208.7	107741	30863.2	28985.4	36328	44407.2	285271	76708.6	46206.6	111622	70937.4	32141.3	141955
C21	(5E)-7-methylidene-10-oxo-4-(propan-2-yl)undec-5-enoic acid	1.22026e+07	1.56855e+06	1.10518e+06	1.27828e+06	332213	1.47354e+06	827824	1.77315e+06	628415	1.19939e+06	602053	362776	436495	204690	371433	454087	612693	321690	326418	629630	122886	402409	245176	347441	182220	224478	316197	529958	387936	673316	343173	329673	313746	449309	374838	288263	1.4848e+06	284104	560751	490279	88441.8	390593	358874	552678	381137	545739	143741
C27	(9R,10S)-(12Z)-9,10-Epoxyoctadecenoic acid	780005	1.86084e+06	1.38806e+06	2.45846e+06	1.01064e+06	471907	4.41459e+06	1.42504e+06	971392	4.52911e+06	1.27992e+06	1.32655e+06	488831	4.63151e+06	748170	656594	963232	771882	2.83885e+06	2.02263e+06	2.97581e+06	226820	338413	2.31239e+06	223878	312196	408240	219671	408501	435478	835463	355423	196452	1.43049e+06	973672	1.24556e+06	205228	2.91158e+06	454142	267356	994315	350587	3.42405e+06	831853	367829	248079	274976
C31	(E)-Heptadec-9-enoic acid	1.42311e+06	2.63237e+06	2.29399e+06	4.91572e+06	1.35529e+06	641591	5.27259e+06	2.82692e+06	1.65017e+06	4.69159e+06	2.2157e+06	1.72924e+06	800821	5.3937e+06	1.19818e+06	1.10428e+06	332819	170326	5.02519e+06	1.5924e+06	3.20657e+06	392987	722509	3.4138e+06	514635	323813	504781	143228	1.0362e+06	568730	1.64934e+06	984213	99827.7	580138	1.77738e+06	1.51197e+06	433363	4.61406e+06	590186	361787	1.24277e+06	80587.3	4.88529e+06	351831	935176	352590	72996.7
C62	10,16-Dihydroxyhexadecanoic acid	219130	186995	204445	368476	172163	7858.6	446572	217416	234514	639215	332460	182672	54946.4	426315	122103	70245.8	7362.99	19864.9	378866	168682	163697	24981.8	42018.2	420770	77267.4	32412.9	32964.4	9837.3	95972.9	87737.1	139776	35020.1	59656.4	240433	214982	178295	9059.71	332134	66929.6	77481.7	32915.3	21984.3	327915	142731	33939.8	7862.37	9721.62
C73	12-Methyltetradecanoic acid	1.69638e+06	2.05874e+06	1.95837e+06	2.9642e+06	1.66514e+06	524799	4.89955e+06	2.59465e+06	1.97863e+06	4.59028e+06	2.58632e+06	1.59106e+06	618594	2.92702e+06	923931	1.21815e+06	382265	407607	3.97173e+06	1.69563e+06	2.43655e+06	365576	649157	3.73491e+06	813015	336108	683520	243479	1.29452e+06	904879	1.92109e+06	890058	168647	815532	1.5836e+06	2.0876e+06	514770	2.84708e+06	851412	497930	970169	284464	2.788e+06	550886	967385	230108	398098
C74	12-oxo Phytodienoic Acid	167906	185515	245147	397066	653804	426282	232162	409179	225365	224256	66738.9	143692	226915	412647	202866	226280	232323	124155	81853.7	99234.4	67494.4	106023	119412	167214	53262.3	112742	154991	32907	59630.5	26576.2	165101	129860	49204.3	150481	71067.3	154162	31195	200164	91793.2	94903.2	159537	83456.3	144373	130346	123991	141472	48827.3
C115	2-(benzylamino)-1,3-thiazole-5-carboxylic acid	76617.3	66870.8	57733.6	106299	18904.4	24721	893160	477924	48199.4	60987.7	36666	35903.4	515679	26486	9881.13	495014	15036.3	663846	15428.9	13304.3	14810.2	27890.7	12099.8	27457.4	12463.4	37930	17283.4	14519.6	26354.1	82899.3	91383.3	25779.1	27636.8	54954.4	24981.1	51269	26014.3	164742	13457.7	38956.9	22850.6	64130.9	21407.8	39577.9	20052.8	25749.6	19779.3
C135	2-[5-(2-hydroxypropyl)oxolan-2-yl]propanoic acid	1.79053e+06	1.91805e+06	1.22294e+06	2.3318e+06	1.49607e+06	1.35833e+06	172254	1.20301e+06	608036	135182	826150	456087	231475	7.01972e+06	700025	737453	591056	217260	362397	385169	216666	130382	264505	348098	325012	444601	109190	514792	630876	266027	417943	310446	299568	659369	234927	387442	166612	467877	123882	3.68788e+06	463096	589734	721930	538945	197259	853014	2.32708e+07
C138	2-Amino-1,3,4-octadecanetriol	3.7141e+08	4.78662e+08	5.20301e+08	5.99168e+08	5.04015e+08	1.51815e+08	3.52324e+08	3.0509e+08	5.74054e+08	1.69941e+08	4.26465e+08	2.92774e+08	1.50696e+08	2.39961e+08	3.69386e+08	1.58052e+08	1.17512e+08	1.46096e+08	2.29211e+08	170291186	1.4609e+08	2.04022e+08	1.57143e+08	3.68824e+08	1.75932e+08	3.91886e+08	1.49073e+08	1.31059e+08	1.79221e+08	1.71481e+08	1.26009e+08	1.34668e+08	390367535	220775729	1.81595e+08	1.65637e+08	1.30784e+08	1.20348e+08	3.94209e+08	2.23584e+08	1.20182e+08	2.38765e+08	1.48631e+08	149800583	1.5633e+08	1.27022e+08	2.98521e+08
C140	2-Anisic acid	1.32904e+06	907028	1.58804e+06	1.08967e+06	1.03963e+06	415672	675367	569539	603952	715171	498391	469169	228279	342233	316815	376700	283044	2.59514e+06	412178	289883	117551	1.05169e+06	127074	122920	143925	604842	278561	243824	118493	199410	370718	502204	335579	200295	284463	248493	1.71773e+06	379056	278588	224311	974411	183122	157059	335984	262791	219434	132581
C165	2-phenyl-2,4,6,7-tetrahydrothiino[4,3-c]pyrazol-3-ol	2.53814e+06	2.51553e+06	2.00983e+06	1.97715e+06	1.39021e+06	1.97066e+06	1.75693e+06	1.56682e+06	1.43312e+06	1.23971e+06	1.38561e+06	1.1192e+06	1.07889e+06	1.06242e+06	892217	837174	742761	1.43139e+06	782598	752361	456033	975911	898232	139625	1.08616e+06	619092	595949	196028	162441	558056	143709	498753	147213	471741	113879	301149	674348	622346	373123	446531	253939	203944	128212	413447	101902	740192	133134
C179	3-[4-methyl-1-(2-methylpropanoyl)-3-oxocyclohexyl]butanoic acid	270938	1.06479e+06	399009	934122	579786	803392	271407	672033	653531	240117	602818	197710	602208	269679	199446	324681	207699	266164	503227	315148	583704	93309.3	121638	100080	100461	130722	83443.6	92005.6	235829	196043	379822	357472	454707	267288	253337	456655	245746	541521	170055	185897	822731	509239	85193.7	178571	105786	165061	309473
C214	3-Oxovalproic acid	1.23808e+06	1.15097e+06	436059	1.22697e+06	679647	1.27809e+06	337029	115702	1.39722e+06	1.18031e+06	1.31796e+06	1.12071e+06	1.17481e+06	1.06805e+06	1.01417e+06	976523	999410	1.1112e+06	1.22218e+06	395627	476759	887205	954093	832673	453090	897141	177333	728487	224069	343765	513672	583539	265476	273375	1.14532e+06	857503	74157.5	467887	902221	1.05493e+06	301838	82172.1	954204	305305	1.04132e+06	607781	1.00477e+06
C279	8Z,11Z,14Z-Eicosatrienoic acid	248424	1.0243e+06	321255	1.22219e+06	344066	49861.9	2.47886e+06	340700	291655	2.25258e+06	661683	241202	220662	1.17395e+06	306747	200046	584301	120416	1.94129e+06	417018	582767	190770	66718.6	600303	78053.2	57382.1	148637	101103	172553	52612.7	145976	46634.9	104060	128446	604136	240155	84482.7	2.08127e+06	142976	57213.7	238517	6997.08	697609	97450.2	268807	41070	152130
C283	9-hexadecenoic acid	4.86796e+06	9.57559e+06	8.46981e+06	1.78826e+07	5.89828e+06	1.15664e+06	2.07933e+07	10121337	6.36364e+06	2.32316e+07	1.32071e+07	5.34002e+06	2.02459e+06	2.01947e+07	4.17334e+06	2.72342e+06	758088	597748	1.71361e+07	4.02809e+06	1.55838e+07	1.43422e+06	1.59116e+06	7.88534e+06	1.80876e+06	953494	1.42327e+06	544520	3.24264e+06	2.03777e+06	3.99272e+06	3.49092e+06	468956	1.98125e+06	6.33521e+06	5.42264e+06	1.0523e+06	1.26706e+07	2.99672e+06	1.30403e+06	4.28286e+06	383180	1.25189e+07	1.3485e+06	1.98418e+06	901946	454061
C284	9-Hexadecenoylcarnitine	52504.2	337055	191958	462293	262360	99079.3	102593	514174	991663	92373.3	796037	102214	157248	843060	238159	163349	45140.8	497159	317511	130679	499301	13911.1	57305.6	243678	94665.3	40437	147497	13177	135043	187339	312567	211867	1.23204e+06	73586.3	316740	281871	73782.7	345984	109345	48998.2	193412	21960.9	314876	43603.6	118902	43999	38203.3
C329	alpha-Ketoglutaric acid	46429.2	10287.5	52512.5	419411	47042.7	131527	313867	73895.7	15061.1	247785	59705.5	109463	169522	60482.3	9208.81	105150	13309.8	51045	12930.6	360529	249636	128311	19087.8	95216.9	7837.22	70906.7	27947	59649.2	57670.3	5598.73	7333.13	7152.95	5266.12	14275.5	9983.18	5445.92	6696.27	15503.3	27609.3	11398.8	30109.9	37675.3	9169.58	6508.48	27021.3	25722.1	1.47886e+06
C330	Alpha-ketoisocaproic acid	1.66085e+06	4.93399e+06	7.22385e+06	4.34607e+06	4.74586e+06	2.48286e+06	5.13721e+06	9.27722e+06	5.83576e+06	5.65396e+06	1.37898e+07	3.67212e+06	7.25523e+06	5.22019e+06	2.15457e+06	748032	5.70783e+06	6.49639e+06	9.39747e+06	8.99938e+06	9.5913e+06	3.12491e+06	2.84922e+06	2.43656e+06	1.41188e+06	2.41794e+06	1.48965e+06	1.37782e+06	1.0379e+06	1.65008e+06	1.92299e+06	1.82707e+06	1.83878e+06	1.54314e+06	2.30216e+06	2.10904e+06	1.60922e+06	2.19679e+06	430142	2.0616e+06	2.06941e+06	1.73755e+06	1.57612e+06	2.10259e+06	2.57103e+06	2.52338e+06	4.94948e+06
C337	Arachidic acid	701637	199691	243974	155783	73146.7	140251	185835	189936	105695	344141	134837	288130	163725	64466.5	77719.7	104642	115877	209281	205370	157784	238468	234278	196678	125280	37405	123493	118038	110492	67193.2	39717.2	30055.2	86401.8	51094.5	102014	159916	134531	35013.3	91049.9	104909	44871.5	288950	151430	84716.7	15543	392268	131324	165179
C354	Caffeine	1.13059e+08	1.23164e+07	1.78331e+07	6.44112e+06	9.5043e+06	5.07214e+06	5.94417e+06	5.04549e+06	2.44436e+06	4.73979e+06	2.1541e+06	1.17166e+06	927320	2.43759e+06	4.32837e+06	1.49393e+06	1.61936e+06	2.0912e+06	1.46153e+06	1.26922e+07	1.60406e+06	1.86546e+06	1.47679e+06	3.02969e+06	1.14231e+06	1.79833e+06	3.05092e+06	2.06927e+06	3.14349e+06	1.91976e+06	5.06351e+06	1.73982e+06	1.11326e+06	2.38219e+06	1.99583e+06	970244	3.21764e+06	1.33324e+06	963242	429409	1.3212e+06	1.12277e+06	1.50962e+06	1.40586e+06	1.56706e+06	799383	842289
C423	delta9-THC-d9	301540	551937	277309	485346	221717	2.62189e+06	367310	146596	2.40684e+06	212840	273306	216554	211392	541534	351442	353209	1.61628e+06	103240	276538	402636	618374	265637	221614	389015	129767	331648	423518	319283	201829	200998	348868	193244	228902	293553	271970	223831	72388.8	302950	118121	206287	338627	329007	300671	124268	132156	95266.1	88228.6
C466	Elaidic acid	1.23658e+07	1.26771e+07	9.02322e+06	1.95149e+07	6.49998e+06	4.13201e+06	2.07051e+07	1.05776e+07	6.50589e+06	2.08214e+07	1.26217e+07	9.91379e+06	6.72585e+06	1.81139e+07	6.91416e+06	5.50253e+06	7.2863e+06	2.73991e+06	1.95619e+07	8.2216e+06	1.39549e+07	4.30683e+06	4.17105e+06	8.23428e+06	3.32813e+06	3.58816e+06	3.48664e+06	1.95492e+06	4.86493e+06	3.54265e+06	5.69853e+06	3.31871e+06	1.797e+06	4.07806e+06	7.64845e+06	5.33237e+06	2.08598e+06	1.71216e+07	3.64536e+06	2.73308e+06	5.38062e+06	2.87137e+06	1.57753e+07	2.79186e+06	4.41914e+06	3.12307e+06	1.58641e+06
C467	-Eleostearic acid'	77253.3	316994	182199	299278	150595	105486	545129	189775	68914	480161	133417	90238.4	39682.4	461070	55753.2	42595.5	17185.4	14126.2	340228	100950	265441	200470	26812	180506	6800.8	7085.82	28064.2	159394	31094.6	470279	60213.5	55769.4	9961.72	15814.3	124078	95542.6	13670.6	277088	44415.6	7698.98	77538.6	6000.57	204254	18280.1	23337	5762.62	9724.28
C502	Gamma-Linolenic acid	91003.6	321110	184361	299322	151764	27526.4	549035	189887	71725.5	481009	139397	89042.3	42784.8	471300	58418	44352.2	17473.2	14110.8	344068	99253.5	264849	13695.7	27201.9	180424	6783.89	7066.56	28089.1	224235	31025.7	21771.9	57192.7	56077.6	9980.45	16130.4	124109	96584	15686	277206	44301.8	7657.74	76159.8	5987.82	206313	9403.37	26308.8	5753.07	9701.15
C546	Indole-3-acetic acid	238256	154873	229716	369729	183684	94628.2	100861	217598	67488.7	61410.9	501151	71329.4	108086	61841.9	152696	156740	48983.1	134325	108376	155428	56795.1	161853	82657.2	108105	214783	35171.7	165183	186468	74944.7	59153.9	64272.4	41737.7	95923.4	142198	84322.1	57368.6	152537	77078.3	52523.9	47929.9	56623.7	39272	95108.8	40545	48659.9	34130.4	62776.8
C554	Isocitric acid	1.20458e+07	5.98357e+06	701702	1.08306e+06	97600.8	1.48974e+07	360222	1.20009e+07	1.25772e+06	233646	529274	1.13105e+06	3.41481e+06	146416	66443.6	676824	134739	347922	922034	916034	893216	1.48898e+06	38731	1.09693e+06	724272	79078.5	1.42397e+06	937542	117784	674239	471138	172465	53224	125178	1.17743e+06	243628	212379	441959	792379	9.50827e+06	1.95308e+07	566390	493407	618652	3.36063e+07	1.70697e+06	1.50807e+07
C564	L-(-)-Methionine	845202	1.37768e+06	749480	688429	412104	543754	443822	315799	150622	75607.7	196478	252429	131340	288658	18560.3	299605	75692	103202	60816.5	149805	185490	24460.4	34426.3	250183	132526	42191.3	244519	69237.8	57216.3	40019.1	127682	16204.9	19604.4	99283.8	36591.1	127397	33519.1	114965	14021.6	79694.3	78682.2	43894.7	62408.9	99267.6	83047.8	20173.9	38909.3
C584	Linoleic acid	8.0115e+06	9.11549e+06	7.42832e+06	1.43042e+07	6.19464e+06	2.35848e+06	1.84572e+07	9.13704e+06	5.39689e+06	1.96519e+07	8.82925e+06	6.01359e+06	4.00538e+06	1.48425e+07	4.75254e+06	3.81535e+06	3.1309e+06	1.9941e+06	1.31282e+07	5.72639e+06	1.27713e+07	2.40361e+06	3.67893e+06	1.02017e+07	2.75391e+06	2.30367e+06	2.40088e+06	1.36093e+06	3.288e+06	2.71419e+06	5.73983e+06	2.92942e+06	1.08944e+06	2.76103e+06	6.33179e+06	5.28702e+06	1.86668e+06	1.25929e+07	3.51833e+06	1.90934e+06	5.51408e+06	2.31535e+06	9.91029e+06	2.34285e+06	3.33576e+06	2.00345e+06	1.64516e+06
C586	Linoleoyl ethanolamide	259719	534667	280351	490878	231520	2.61922e+06	305248	169430	2.37051e+06	236369	276163	147962	211941	371237	334234	349777	1.62319e+06	110881	244894	355426	602554	268729	219082	383271	130854	333441	425535	323303	198870	192515	358691	194407	230240	277673	275565	226488	59924.1	290714	133386	201435	293938	331130	294532	126007	136551	96614.6	89791.3
C588	L-Kynurenine	80948.1	122277	83567.9	34686.4	65230.7	139807	71977.6	30070.1	70958.9	22872.9	30180.1	33819.6	42451.4	52225.2	37510.8	25915.5	55255.9	29645	70623.7	29152.2	24115.9	25485.1	40980	28174.7	15345.7	16771.5	63216.8	35436.7	21998.6	22789.6	74682.5	22557.1	34156.9	49836	24857.8	20156.9	21275.3	32050.9	15504.3	13773	34160.5	69216.6	28228.4	28606.7	12549.4	13866	20207.2
C591	L-Methionine	820999	948155	849977	714872	219353	551313	437024	293098	158990	78908.3	70697.1	251971	22627.8	248471	18951.8	296341	66348.4	120634	61243.2	155582	165872	13740.6	45874.4	241258	70411.3	42152	242690	55663.4	59284	42444.4	125931	19516.9	22216.1	101113	36078.6	129806	34913.4	88460	14748.6	81895.9	80849	45817.9	74880	106149	79855.5	21051.2	38433
C613	L-Threonine	327432	731350	456844	1.10781e+06	347454	344614	313200	475990	578248	475012	568448	292087	444775	333584	543490	298785	409731	244519	127499	252556	266043	439682	331791	466624	220831	339885	107946	342487	285853	91190.6	254445	165578	142707	230299	334455	244800	180628	154431	90945.8	256740	58741.1	187723	308213	124746	179959	134310	151949
C634	LysoPC(24:0)	1.84495e+08	938937	415232	297083	269384	1.28536e+06	311018	636826	204978	332824	1.48985e+06	145256	2.8476e+06	858855	285609	206938	373869	2.14136e+06	1.77619e+06	240932	1.23937e+06	336663	226323	699970	258556	1.25258e+06	270018	236628	286166	270825	231492	218297	362896	282032	261702	226110	206991	207184	428015	284270	595775	197068	283133	212939	376058	582250	210429
C670	Myristic acid	314656	155586	192963	487052	139602	29918.2	1.24396e+06	457570	180082	1.33445e+06	204456	215414	50734.2	675291	93731.2	217208	82248.9	20918.5	461077	153263	614024	46536.3	38211.2	262599	60851.4	43421.1	41553.8	8320.41	135954	43634.2	88351	84668.6	125368	148036	262180	109105	321903	464322	42302.9	23160.5	83884.9	7361.78	566796	68435.9	94972.3	9686.49	1.82973e+06
C715	N-cyclohexyl-1-methyl-5-(1H-pyrrol-1-yl)-1H-pyrazole-4-carboxamide	2.0791e+06	843232	313952	264883	294666	347923	676022	244281	248663	261121	489414	197343	674372	537951	670863	183019	184909	151327	136340	143975	158969	113779	169227	356772	216095	137699	166738	215035	143748	120321	132898	147408	176036	187395	134048	176058	151706	184440	110407	183326	83273.3	73918.9	110603	135360	139086	188289	65766.4
C726	N-lactoyl-phenylalanine	1.33869e+06	1.56269e+06	952414	1.72264e+06	837391	2.23664e+06	894994	1.75909e+06	2.26705e+06	653197	2.08338e+06	2.53868e+06	372569	1.50924e+06	410578	3.03571e+06	174270	741571	2.85746e+06	2.4299e+06	3.24732e+06	854074	702209	1.62336e+06	823235	566259	2.47675e+06	1.85752e+06	1.01579e+06	1.37713e+06	2.7122e+06	229489	217873	1.01729e+06	360276	1.47265e+06	112961	1.15672e+06	134858	1.07822e+06	1.00074e+06	424588	604463	1.113e+06	449497	388012	494060
C730	N-Oleoyl Glycine	610634	796973	512948	1.13375e+06	406303	462514	1.35871e+06	591006	618828	1.34012e+06	618843	596678	401147	893893	445251	567527	569582	422239	1.13479e+06	476351	842355	326018	279504	483466	356274	212955	855753	196392	599200	388754	593452	194363	132604	402841	458859	534653	176372	892964	246627	231419	364721	799929	875866	216323	272528	204638	116908
C743	Oleic acid	2.56328e+06	1.23187e+06	5.58929e+06	5.08235e+06	7.89965e+06	3.93123e+06	1.78213e+06	1.90929e+06	4.92418e+06	5.09926e+06	3.77133e+06	2.16495e+06	4.35763e+06	3.34413e+06	2.14592e+06	3.39733e+06	3.4319e+06	1.22698e+06	1.27131e+06	1.64961e+06	2.53405e+06	1.478e+06	2.45899e+06	5.0902e+06	1.00199e+06	357226	400980	1.47138e+06	1.07603e+06	2.14081e+06	1.66225e+06	1.53758e+06	1.04337e+06	1.05e+06	2.29876e+06	1.17963e+06	3.22008e+07	1.16451e+06	1.13631e+06	1.03235e+06	1.42442e+06	793486	1.37283e+06	959512	1.31141e+06	1.50919e+06	1.07714e+06
C745	Oleoyl ethanolamide	294960	309910	489196	1.43489e+06	225533	9.05392e+06	585999	718322	1.94757e+06	486814	218439	230840	374408	718374	692504	332244	927420	240842	582331	488481	868023	269819	715221	582659	293367	217926	569087	1.20191e+06	301911	221641	229910	216579	218743	349204	432897	441947	15293.1	443783	234884	124185	251854	121255	375173	190367	158435	149202	225656
C746	Oleoyl glycine	610098	777829	359621	1.14411e+06	264807	429879	1.36083e+06	591144	606555	1.33953e+06	619475	597167	378534	897959	440038	510909	572663	504019	1.13478e+06	466607	846649	324015	282813	457577	359018	211449	860846	200666	534282	395583	564833	197978	131827	449136	460835	466504	274340	892202	243904	238552	370658	616957	878470	218474	274365	204595	117351
C756	Palmitoleic Acid	4.87425e+06	9.58351e+06	8.46757e+06	1.7897e+07	5.89393e+06	1.15662e+06	2.08097e+07	1.01046e+07	6.37706e+06	2.3279e+07	1.31758e+07	5.3304e+06	2.05212e+06	2.02195e+07	4.19334e+06	2.71222e+06	753198	597144	1.71406e+07	4.03056e+06	1.56217e+07	1.42178e+06	1.59228e+06	7.87528e+06	1.80082e+06	951643	1.41864e+06	545108	3.22084e+06	2.03828e+06	3.98375e+06	3.48891e+06	469490	1.98379e+06	6.34368e+06	5.41248e+06	1.05248e+06	1.26741e+07	3.00013e+06	1.28738e+06	4.28289e+06	382469	1.25288e+07	1.3502e+06	1.98506e+06	898511	453010
C759	Pantothenic acid	215609	7.55262e+07	278624	337302	400061	471535	445904	263813	277543	158271	174755	302310	1.61835e+06	201808	186819	134520	354116	1.4068e+07	256580	252234	219203	271850	288866	396996	357514	495765	678357	565474	994807	950956	632447	746713	840005	1.10121e+06	572391	846707	1.37916e+06	1.864e+07	1.1658e+06	799196	994586	1.22378e+06	1.55334e+06	1.43325e+06	1.44431e+06	1.10709e+06	1.89931e+06
C909	Phytosphingosine	3.70534e+08	4.77355e+08	5.18706e+08	5.97182e+08	5.02829e+08	1.51977e+08	3.52323e+08	3.04493e+08	5.72645e+08	1.70113e+08	4.2511e+08	2.92531e+08	1.50849e+08	2.3992e+08	3.68455e+08	1.57606e+08	1.17147e+08	1.45929e+08	2.28923e+08	1.69704e+08	1.46273e+08	2.04186e+08	1.56897e+08	3.68231e+08	1.7524e+08	391751358	1.48763e+08	1.30646e+08	1.79325e+08	1.71367e+08	1.25638e+08	1.34676e+08	3.88922e+08	221047108	1.80922e+08	165662980	1.30445e+08	1.19892e+08	3.94043e+08	2.23739e+08	1.20221e+08	2.38502e+08	1.48196e+08	1.49699e+08	1.56199e+08	1.26976e+08	2.98177e+08
C921	Pregabalin	267599	310101	371646	261691	230502	340986	457117	172192	293340	445009	258514	214243	145634	343462	166403	207770	270375	33339.8	243164	277012	87868.2	186613	128922	220349	274090	187438	120050	469894	141291	153396	88118.3	42547.7	89626.5	181344	107090	201102	56537.7	110152	108958	141817	184669	81354.9	218308	162023	200165	307287	165097
C963	SM(d18:0/16:1(9Z))	1.89138e+06	1.32331e+06	1.23983e+06	978986	694217	643813	692657	508266	635387	544650	425415	383619	237458	377450	259953	192439	214991	132346	212938	187196	196862	205782	150648	235150	172605	141351	129642	133996	78570.4	138756	114963	100040	123014	187727	135682	75040.3	51342.6	58738.7	80283.9	347490	76702	62923.9	59587	25991.4	98904	27958.9	315058
C1012	trans-10-Heptadecenoic Acid	1.40322e+06	2.63205e+06	2.27677e+06	4.91337e+06	1.35384e+06	641206	5.27284e+06	2.82487e+06	1.65031e+06	4.69227e+06	2.2139e+06	1.72928e+06	787238	5.38662e+06	1.19829e+06	1.09767e+06	333212	170457	5.02265e+06	1.57944e+06	3.19095e+06	393789	717164	3.34601e+06	488533	323575	500338	131897	1.03741e+06	564645	1.64098e+06	975165	97464.4	573244	1.77839e+06	1.51002e+06	421735	4.57411e+06	590870	366389	1.21837e+06	80607.9	4.87144e+06	351472	934506	352735	310528
